# Supplementary material for: In vivo modeling of lethal congenital contracture syndrome 1 suggests pathomechanisms in cellular stress responses
Source: FEBS J. 2025 Jul 17;292(23):6365–99. doi: 10.1111/febs.70195 (PMC12699189; doi:10.1111/febs.70195)
Supplement: Supplementary file 2 — Data S1. List of differentially expressed genes from Gle1 KO blastocyst RNA‐seq analysis. [file FEBS-292-6365-s005.xlsx]

## Sheet: Downregulated genes
ensembl	symbol	baseMean	log2FoldChange	lfcSE	stat	pvalue	padj	entrez	logpadj
ENSMUSG00000047298	Kcnv2	305.181	-11.7511	1.31023	-8.96874	2.99938e-19	3.62415e-15	240595	14.4408
ENSMUSG00000042243	BC051665	265.37	-11.5494	1.5061	-7.66842	1.74125e-14	4.20789e-11	218275	10.3759
ENSMUSG00000051379	Flrt3	211.524	-11.2223	1.35898	-8.25787	1.48293e-16	5.97276e-13	71436	12.2238
ENSMUSG00000020437	Myo1g	199.437	-11.1375	1.47399	-7.55603	4.15558e-14	8.36865e-11	246177	10.0773
ENSMUSG00000020363	Gfpt2	193.165	-11.0916	1.3773	-8.05315	8.06906e-16	2.43746e-12	14584	11.6131
ENSMUSG00000034330	Plcg2	356.516	-11.0093	1.55812	-7.06574	1.59759e-12	1.93037e-09	234779	8.71436
ENSMUSG00000048376	F2r	179.487	-10.9857	1.56838	-7.00449	2.4788e-12	2.72285e-09	14062	8.56498
ENSMUSG00000045625	Pigz	161.222	-10.8304	1.83277	-5.90929	3.43577e-09	1.05672e-06	239827	5.97604
ENSMUSG00000021322	Aoah	149.817	-10.7249	1.82876	-5.86456	4.50314e-09	1.29551e-06	27052	5.88756
ENSMUSG00000067860	Zic3	277.072	-10.6519	1.44949	-7.34871	2.00134e-13	3.4546e-10	22773	9.4616
ENSMUSG00000045281	Gpr20	136.618	-10.5916	1.52873	-6.92835	4.2579e-12	3.95755e-09	239530	8.40257
ENSMUSG00000024948	Map4k2	117.37	-10.3726	1.4425	-7.19071	6.44552e-13	9.73515e-10	26412	9.01166
ENSMUSG00000025480	Syce1	105.374	-10.2168	1.72981	-5.90633	3.49821e-09	1.05672e-06	74075	5.97604
ENSMUSG00000061898	Rbak	100.134	-10.1439	1.8435	-5.50249	3.74457e-08	7.41732e-06	57782	5.12975
ENSMUSG00000092390	LOC118568338	99.0177	-10.1276	1.8486	-5.47851	4.28919e-08	8.22639e-06	118568338	5.08479
ENSMUSG00000034224	Slc38a8	95.6325	-10.0774	1.47923	-6.81255	9.5881e-12	7.17125e-09	234788	8.1444
ENSMUSG00000093594		92.2994	-10.0264	1.56649	-6.40053	1.54834e-10	7.79523e-08		7.10817
ENSMUSG00000022180	Slc7a8	91.8792	-10.0192	1.99081	-5.03271	4.83601e-07	5.84335e-05	50934	4.23334
ENSMUSG00000050989	Selenon	90.6072	-9.9991	1.58502	-6.30851	2.81737e-10	1.30932e-07	74777	6.88295
ENSMUSG00000028164	Manba	89.9973	-9.98933	1.51328	-6.60112	4.08066e-11	2.59508e-08	110173	7.58585
ENSMUSG00000041974	Spidr	87.4225	-9.94735	1.63543	-6.0824	1.184e-09	4.33523e-07	224008	6.36299
ENSMUSG00000027702	Lrrc34	80.3395	-9.82595	1.65019	-5.95442	2.60988e-09	8.703e-07	71827	6.06033
ENSMUSG00000045664	Cdc42ep2	78.7984	-9.79805	1.60617	-6.10027	1.05892e-09	4.00614e-07	104252	6.39727
ENSMUSG00000031150	Ccdc120	77.9351	-9.78238	1.70835	-5.72623	1.02687e-08	2.53219e-06	54648	5.5965
ENSMUSG00000070803	Cited4	74.0416	-9.70746	1.91462	-5.07016	3.97475e-07	5.0028e-05	56222	4.30079
ENSMUSG00000036561	Ppp6r2	71.9737	-9.66669	1.63312	-5.91916	3.23592e-09	1.02894e-06	71474	5.98761
ENSMUSG00000002475	Abhd3	70.123	-9.62931	1.55708	-6.18423	6.24077e-10	2.61711e-07	106861	6.58218
ENSMUSG00000049807	Arhgap23	70.0921	-9.62871	1.82241	-5.2835	1.26736e-07	1.8675e-05	58996	4.72874
ENSMUSG00000031365	Zfp275	130.323	-9.55725	1.42482	-6.70769	1.97723e-11	1.32727e-08	27081	7.87704
ENSMUSG00000038034	Igsf8	128.809	-9.54684	1.56141	-6.11426	9.70064e-10	3.90709e-07	140559	6.40815
ENSMUSG00000041523	Upk2	63.6786	-9.48989	1.93666	-4.90013	9.57725e-07	0.00010151	22269	3.99349
ENSMUSG00000055976	Cldn23	61.0925	-9.43051	1.546	-6.09996	1.06097e-09	4.00614e-07	71908	6.39727
ENSMUSG00000074738	Fndc10	114.549	-9.36995	1.4617	-6.41031	1.45227e-10	7.79523e-08	230991	7.10817
ENSMUSG00000034413	Neurl1b	58.5204	-9.36873	1.72078	-5.44448	5.19566e-08	9.37003e-06	240055	5.02826
ENSMUSG00000035493	Tgfbi	96.005	-9.1121	1.79884	-5.06554	4.07253e-07	5.02126e-05	21810	4.29919
ENSMUSG00000042082	Arsb	47.6579	-9.07205	1.89028	-4.79932	1.59208e-06	0.000158984	11881	3.79865
ENSMUSG00000111013		47.2679	-9.06117	1.73888	-5.21091	1.87912e-07	2.64016e-05		4.57837
ENSMUSG00000029471	Camkk2	43.5007	-8.94095	1.63898	-5.4552	4.89172e-08	9.09332e-06	207565	5.04128
ENSMUSG00000042743	Sgtb	81.9253	-8.893	1.51485	-5.87056	4.34331e-09	1.28001e-06	218544	5.89279
ENSMUSG00000079056	Kcnip3	37.7501	-8.73559	1.70383	-5.12704	2.94331e-07	3.90813e-05	56461	4.40803
ENSMUSG00000109244		112.783	-8.66387	1.61373	-5.36886	7.92351e-08	1.3115e-05		4.88223
ENSMUSG00000050064	Zfp697	33.6743	-8.57188	1.77087	-4.84049	1.29522e-06	0.000132629	242109	3.87736
ENSMUSG00000098207	Arl14	30.5879	-8.4331	1.60204	-5.26396	1.40984e-07	2.02799e-05	71619	4.69293
ENSMUSG00000034656	Cacna1a	30.131	-8.41032	1.67561	-5.01925	5.18743e-07	6.0269e-05	12286	4.21991
ENSMUSG00000069633	Pex11g	29.257	-8.3676	1.59826	-5.23543	1.64602e-07	2.33986e-05	69129	4.63081
ENSMUSG00000098630		27.566	-8.28233	1.65721	-4.99775	5.80041e-07	6.55013e-05		4.18375
ENSMUSG00000112302		27.4105	-8.27348	1.60125	-5.16688	2.38033e-07	3.26836e-05		4.48567
ENSMUSG00000021062	Rab15	146.887	-8.25008	1.1533	-7.15343	8.46365e-13	1.13629e-09	104886	8.94451
ENSMUSG00000037992	Rara	52.312	-8.23524	1.55964	-5.28023	1.29019e-07	1.87824e-05	19401	4.72625
ENSMUSG00000020838	Slc6a4	52.1207	-8.23116	1.52373	-5.40197	6.59119e-08	1.12171e-05	15567	4.95012
ENSMUSG00000000296	Tpd52l1	25.0084	-8.14167	1.77495	-4.58699	4.49676e-06	0.000372153	21987	3.42928
ENSMUSG00000005373	Mlxipl	24.9455	-8.1392	1.79699	-4.52936	5.9163e-06	0.000464199	58805	3.3333
ENSMUSG00000115049		23.9613	-8.08002	1.611	-5.01554	5.28839e-07	6.08568e-05		4.21569
ENSMUSG00000038402	Foxf2	40.3554	-7.8705	1.77105	-4.44397	8.8315e-06	0.000646734	14238	3.18927
ENSMUSG00000071266	Zfp946	64.2834	-7.86785	1.71605	-4.58486	4.54283e-06	0.000373408	74149	3.42782
ENSMUSG00000087165	2010001A14Rik	20.6174	-7.86264	1.7744	-4.43115	9.37323e-06	0.000678184	76516	3.16865
ENSMUSG00000049037	Clec4a1	17.9633	-7.66297	1.68535	-4.5468	5.44664e-06	0.000438745	269799	3.35779
ENSMUSG00000081402	Gm15455	93.1479	-7.61988	1.20037	-6.34795	2.18197e-10	1.05459e-07	433287	6.97692
ENSMUSG00000036019	Tmtc2	76.6498	-7.57133	1.49395	-5.06799	4.02035e-07	5.00803e-05	278279	4.30033
ENSMUSG00000043068	Fam89a	27.9232	-7.3366	1.62501	-4.51481	6.33749e-06	0.000493305	69627	3.30688
ENSMUSG00000040097	Flywch1	77.5804	-7.0617	1.27822	-5.52463	3.30186e-08	6.64939e-06	224613	5.17722
ENSMUSG00000040649	Rimklb	141.507	-7.05313	1.2196	-5.78313	7.33244e-09	1.84579e-06	108653	5.73382
ENSMUSG00000049396	Gemin4	11.3848	-7.00554	1.48098	-4.73034	2.24146e-06	0.00020931	276919	3.67921
ENSMUSG00000049184	Purg	9.74621	-6.77839	1.44529	-4.68999	2.73215e-06	0.000242739	75029	3.61486
ENSMUSG00000025492	Ifitm3	85.186	-6.02434	1.27381	-4.72939	2.25195e-06	0.00020931	66141	3.67921
ENSMUSG00000032640	Chsy1	77.5931	-5.91823	1.28651	-4.60021	4.22058e-06	0.000356624	269941	3.44779
ENSMUSG00000022575	Gsdmd	73.1773	-5.90199	1.48658	-3.97019	7.18158e-05	0.00411256	69146	2.38589
ENSMUSG00000026728	Vim	163.35	-5.89472	1.04044	-5.6656	1.46512e-08	3.47117e-06	22352	5.45952
ENSMUSG00000078716	Tmem8b	105.393	-5.27761	1.0895	-4.84406	1.27211e-06	0.000131375	242409	3.88149
ENSMUSG00000024981	Acsl5	264.916	-5.03475	1.52814	-3.2947	0.000985257	0.0331612	433256	1.47937
ENSMUSG00000025094	Slc18a2	28.6809	-5.02388	1.26871	-3.95985	7.49978e-05	0.00423457	214084	2.37319
ENSMUSG00000030352	Tspan9	285.975	-4.69134	1.45181	-3.23138	0.00123194	0.0396948	109246	1.40127
ENSMUSG00000033705	Stard9	57.4799	-4.61292	1.2127	-3.80383	0.000142475	0.00729462	668880	2.137
ENSMUSG00000085741	5430405H02Rik	30.0378	-4.49711	1.37199	-3.27781	0.00104615	0.0347067	74487	1.45959
ENSMUSG00000044934	Zfp367	63.3015	-4.18142	1.07244	-3.89899	9.65938e-05	0.00521046	238673	2.28312
ENSMUSG00000083111		13.5133	-4.07617	1.04268	-3.90932	9.25553e-05	0.00505324		2.29643
ENSMUSG00000034275	Igsf9b	298.844	-3.98146	0.718063	-5.54473	2.94416e-08	6.24111e-06	235086	5.20474
ENSMUSG00000050357	Carmil2	143.282	-3.92255	0.798869	-4.91013	9.10176e-07	9.73244e-05	234695	4.01178
ENSMUSG00000021973	Micu2	179.921	-3.51672	0.842371	-4.17478	2.98272e-05	0.0019201	68514	2.71668
ENSMUSG00000064210	Ano6	789.951	-3.32476	0.483165	-6.88121	5.93456e-12	5.12195e-09	105722	8.29056
ENSMUSG00000028106	Rprd2	321.027	-3.23433	0.959752	-3.36997	0.000751768	0.0267953	75137	1.57194
ENSMUSG00000003360	Ddx23	21.4447	-3.01983	0.95263	-3.16999	0.00152442	0.0469887	74351	1.32801
ENSMUSG00000046096	Mosmo	89.4171	-2.7407	0.849345	-3.22684	0.00125164	0.0399213	233812	1.3988
ENSMUSG00000007617	Homer1	142.229	-2.72381	0.861676	-3.16106	0.00157198	0.047729	26556	1.32122
ENSMUSG00000045087	S1pr5	328.135	-2.69099	0.541063	-4.97352	6.57481e-07	7.28839e-05	94226	4.13737
ENSMUSG00000029291	Rufy3	508.084	-2.59965	0.606107	-4.2891	1.79398e-05	0.00121791	52822	2.91439
ENSMUSG00000015970	Chdh	465.392	-2.25459	0.474123	-4.75528	1.98167e-06	0.00018854	218865	3.7246
ENSMUSG00000074865	Zfp934	565.527	-2.25118	0.442092	-5.09212	3.54075e-07	4.60031e-05	77117	4.33721
ENSMUSG00000032796	Lama1	1001.65	-2.22733	0.452876	-4.91819	8.73486e-07	9.42351e-05	16772	4.02579
ENSMUSG00000051220	Ercc6l	753.456	-2.20367	0.674893	-3.26521	0.00109382	0.0359146	236930	1.44473
ENSMUSG00000070473	Cldn3	1161.11	-2.17597	0.434357	-5.00963	5.4536e-07	6.21659e-05	12739	4.20645
ENSMUSG00000024727	Trpm6	434.371	-2.14388	0.664507	-3.22627	0.00125413	0.0399213	225997	1.3988
ENSMUSG00000031297	Slc7a3	494.789	-2.12079	0.486305	-4.36103	1.2945e-05	0.000909385	11989	3.04125
ENSMUSG00000120144		176.167	-2.07433	0.557852	-3.71843	0.000200466	0.00942501		2.02572
ENSMUSG00000029283	Cdc7	459.961	-1.97429	0.567534	-3.47872	0.00050381	0.0193255	12545	1.71387
ENSMUSG00000033685	Ucp2	280.472	-1.92351	0.495443	-3.8824	0.00010343	0.00550549	22228	2.2592
ENSMUSG00000049305	Ccdc71	851.618	-1.90048	0.557767	-3.4073	0.000656092	0.0242433	72454	1.61541
ENSMUSG00000068732	Tmem167b	514.373	-1.88599	0.516295	-3.65294	0.00025926	0.011421	67495	1.9423
ENSMUSG00000034471	Caskin2	293.087	-1.88595	0.585682	-3.22009	0.00128153	0.0406422	140721	1.39102
ENSMUSG00000024242	Map4k3	722.664	-1.85701	0.497371	-3.73366	0.00018872	0.00897756	225028	2.04684
ENSMUSG00000018593	Sparc	2482.9	-1.83575	0.389308	-4.71543	2.41204e-06	0.000221753	20692	3.65413
ENSMUSG00000033713	Foxn3	1040.49	-1.82402	0.436325	-4.18042	2.90976e-05	0.00189025	71375	2.72348
ENSMUSG00000034171	Faah	1218.19	-1.81007	0.432299	-4.18707	2.82576e-05	0.0018456	14073	2.73386
ENSMUSG00000026437	Cdk18	1252.69	-1.78849	0.388055	-4.60885	4.049e-06	0.000344536	18557	3.46277
ENSMUSG00000039910	Cited2	367.234	-1.78626	0.442165	-4.0398	5.34979e-05	0.00320008	17684	2.49484
ENSMUSG00000046974	Timd6	9021.01	-1.75514	0.345795	-5.07567	3.86129e-07	4.91115e-05	407814	4.30882
ENSMUSG00000061126	Cyp4f39	619.637	-1.75108	0.531046	-3.29742	0.000975769	0.0329621	320997	1.48199
ENSMUSG00000027452	Acss1	904.163	-1.69749	0.347949	-4.87854	1.06872e-06	0.00011229	68738	3.94966
ENSMUSG00000046792	Zfp787	190.748	-1.64908	0.475921	-3.46503	0.000530177	0.0202726	67109	1.69309
ENSMUSG00000096210	H1f0	743.19	-1.64269	0.295298	-5.56283	2.65441e-08	5.80106e-06	14958	5.23649
ENSMUSG00000029802	Abcg2	575.705	-1.62191	0.442485	-3.66545	0.000246904	0.0110494	26357	1.95666
ENSMUSG00000028771	Ptpn12	407.297	-1.59875	0.434479	-3.6797	0.000233513	0.0106073	19248	1.9744
ENSMUSG00000047921	Trappc9	601.538	-1.5917	0.297184	-5.35593	8.5116e-08	1.38981e-05	76510	4.85705
ENSMUSG00000009900	Wnt3a	1219.11	-1.58466	0.383525	-4.13183	3.59881e-05	0.00226482	22416	2.64497
ENSMUSG00000057963	Itpk1	1348.87	-1.5682	0.485583	-3.22952	0.00124	0.039834	217837	1.39975
ENSMUSG00000051397	Tacstd2	2306.77	-1.56727	0.452449	-3.46396	0.000532283	0.0202889	56753	1.69274
ENSMUSG00000039952	Dag1	5300.15	-1.5627	0.229086	-6.82143	9.01365e-12	7.17125e-09	13138	8.1444
ENSMUSG00000027463	Slc52a3	947.227	-1.46958	0.430891	-3.41056	0.000648297	0.0240287	69698	1.61927
ENSMUSG00000044702	Palb2	505.72	-1.46408	0.267178	-5.47978	4.25857e-08	8.22639e-06	233826	5.08479
ENSMUSG00000039953	Clstn1	3171.33	-1.46314	0.330155	-4.43166	9.351e-06	0.000678184	65945	3.16865
ENSMUSG00000022686	B3gnt5	1776.16	-1.44242	0.299403	-4.81766	1.45254e-06	0.000147488	108105	3.83124
ENSMUSG00000023902	Zscan10	398.842	-1.43099	0.354446	-4.03727	5.40759e-05	0.00321871	332221	2.49232
ENSMUSG00000044026	Slc35g1	3706.55	-1.42495	0.406543	-3.50505	0.000456526	0.0181454	240660	1.74123
ENSMUSG00000042029	Ncapg2	627.517	-1.42251	0.263105	-5.40662	6.42255e-08	1.10862e-05	76044	4.95522
ENSMUSG00000043110	Lrrn4	740.99	-1.38724	0.367538	-3.77443	0.000160375	0.00797453	320974	2.09829
ENSMUSG00000026811	St6galnac6	1462.99	-1.37782	0.375827	-3.66609	0.000246285	0.0110494	50935	1.95666
ENSMUSG00000022960	Donson	585.745	-1.36994	0.318031	-4.30758	1.65052e-05	0.00113961	60364	2.94324
ENSMUSG00000069833	Ahnak	1533.81	-1.34901	0.374997	-3.59738	0.000321435	0.0136757	66395	1.86405
ENSMUSG00000045751	Mms22l	1125.34	-1.34857	0.410981	-3.28135	0.00103311	0.0344836	212377	1.46239
ENSMUSG00000034659	Tmem109	1012.87	-1.33868	0.330264	-4.05337	5.04849e-05	0.00308085	68539	2.51133
ENSMUSG00000079349	Magea5	685.171	-1.32908	0.397727	-3.34169	0.000832693	0.0289955	17141	1.53767
ENSMUSG00000024413	Npc1	364.276	-1.32878	0.415349	-3.19919	0.00137814	0.0431402	18145	1.36512
ENSMUSG00000044393	Dsg2	2346.4	-1.32149	0.235563	-5.60991	2.02428e-08	4.61497e-06	13511	5.33583
ENSMUSG00000023495	Pcbp4	837.13	-1.31632	0.414779	-3.17354	0.00150594	0.0465379	59092	1.33219
ENSMUSG00000069114	Zbtb10	972.375	-1.3137	0.359813	-3.65105	0.000261168	0.0114337	229055	1.94181
ENSMUSG00000042229	Rabif	1236.93	-1.29479	0.322363	-4.01655	5.90557e-05	0.00346393	98710	2.46043
ENSMUSG00000010290	AI597479	818.413	-1.28924	0.336491	-3.83143	0.000127399	0.00666391	98404	2.17627
ENSMUSG00000019996	Map7	864.114	-1.28475	0.235926	-5.44556	5.16433e-08	9.37003e-06	17761	5.02826
ENSMUSG00000021556	Golm1	724.747	-1.27325	0.383076	-3.32375	0.000888148	0.0307493	105348	1.51217
ENSMUSG00000031765	Mt1	2581.88	-1.27299	0.379297	-3.35619	0.00079024	0.0278381	17748	1.55536
ENSMUSG00000028962	Slc4a2	1643.08	-1.27189	0.239716	-5.30582	1.12171e-07	1.6942e-05	20535	4.77104
ENSMUSG00000120992	D17H6S56E-5	1445.77	-1.27122	0.350995	-3.62176	0.000292607	0.0125821	110956	1.90025
ENSMUSG00000061755	Bod1l	801.473	-1.27111	0.37331	-3.40498	0.00066169	0.0242694	665775	1.61494
ENSMUSG00000026796	Niban2	974.081	-1.27073	0.330223	-3.8481	0.000119038	0.00628095	227737	2.20197
ENSMUSG00000047832	Cdca4	1074.18	-1.24289	0.191146	-6.5023	7.91026e-11	4.77898e-08	71963	7.32066
ENSMUSG00000025647	Shisa5	1296.24	-1.2353	0.311268	-3.9686	7.22964e-05	0.00412055	66940	2.38504
ENSMUSG00000032216	Nedd4	1568.03	-1.23122	0.264124	-4.66154	3.13855e-06	0.000272828	17999	3.56411
ENSMUSG00000016487	Ppfibp1	587.134	-1.22597	0.306339	-4.00202	6.28046e-05	0.0036484	67533	2.4379
ENSMUSG00000007034	Slc44a4	2162.03	-1.22481	0.229622	-5.33406	9.60427e-08	1.50712e-05	70129	4.82185
ENSMUSG00000000378	Ccm2	1623.86	-1.22274	0.323616	-3.77835	0.000157871	0.00791516	216527	2.10154
ENSMUSG00000067851	Arfgef1	1150.81	-1.22101	0.301789	-4.04592	5.21178e-05	0.00316452	211673	2.49969
ENSMUSG00000001424	Snd1	3410.4	-1.20065	0.295584	-4.06196	4.86616e-05	0.00298466	56463	2.5251
ENSMUSG00000037075	Rnf139	524.781	-1.19545	0.323039	-3.70064	0.000215059	0.00998432	75841	2.00068
ENSMUSG00000022329	Stk3	879.814	-1.19461	0.341907	-3.49396	0.000475918	0.0184904	56274	1.73305
ENSMUSG00000032494	Cripto	3419.65	-1.19263	0.352273	-3.38554	0.000710384	0.0256993	21667	1.59008
ENSMUSG00000020661	Dnmt3a	1377.31	-1.17862	0.352084	-3.34755	0.000815297	0.0284718	13435	1.54559
ENSMUSG00000025868	Higd2a	737.918	-1.17436	0.285115	-4.11891	3.80666e-05	0.00238321	67044	2.62284
ENSMUSG00000004356	Utp20	718.446	-1.16961	0.355124	-3.29354	0.000989337	0.0331726	70683	1.47922
ENSMUSG00000049091	Sephs2	1464.35	-1.1491	0.177623	-6.4693	9.84563e-11	5.66499e-08	20768	7.2468
ENSMUSG00000056342	Usp34	504.223	-1.14405	0.361741	-3.16262	0.00156359	0.0477091	17847	1.3214
ENSMUSG00000036822	Topors	1746.03	-1.13563	0.342911	-3.31174	0.000927184	0.0319179	106021	1.49597
ENSMUSG00000038379	Ttk	1044.37	-1.12153	0.342999	-3.26976	0.00107638	0.0354385	22137	1.45052
ENSMUSG00000022781	Pak2	1775.16	-1.11889	0.345009	-3.24307	0.00118251	0.0382038	224105	1.41789
ENSMUSG00000033499	Larp4b	3143.1	-1.11298	0.245097	-4.54097	5.5996e-06	0.000445131	217980	3.35151
ENSMUSG00000029752	Asns	3824.13	-1.10893	0.287293	-3.85993	0.000113419	0.00601072	27053	2.22107
ENSMUSG00000003308	Keap1	1092.9	-1.10193	0.244495	-4.50697	6.57589e-06	0.000506092	50868	3.29577
ENSMUSG00000027466	Rbck1	1677.56	-1.09471	0.290573	-3.76743	0.000164936	0.00810234	24105	2.09139
ENSMUSG00000053411	Cbx7	657.1	-1.0757	0.307426	-3.49907	0.000466887	0.0183162	52609	1.73716
ENSMUSG00000034320	Slc26a2	921.171	-1.06507	0.304157	-3.5017	0.000462307	0.0181956	13521	1.74003
ENSMUSG00000033837	Foxh1	1034.01	-1.06071	0.270969	-3.91452	9.05857e-05	0.00499793	14106	2.30121
ENSMUSG00000047824	Pygo2	1747.74	-1.0603	0.259939	-4.07903	4.52235e-05	0.00278793	68911	2.55472
ENSMUSG00000025239	Limd1	1065.97	-1.04687	0.294667	-3.55272	0.000381271	0.0157232	29806	1.80346
ENSMUSG00000025103	Btbd1	1473.52	-1.02823	0.298851	-3.44059	0.000580437	0.0217134	83962	1.66327
ENSMUSG00000016664	Pacsin2	2416.58	-1.00467	0.29517	-3.40369	0.000664832	0.0242694	23970	1.61494
ENSMUSG00000032624	Eml4	919.511	-1.00193	0.290665	-3.44701	0.00056682	0.0214028	78798	1.66953
ENSMUSG00000026187	Xrcc5	893.714	-1.00067	0.313064	-3.19638	0.00139161	0.0433373	22596	1.36314
ENSMUSG00000079445	B3gnt7	1402.87	-1.00057	0.284079	-3.52214	0.000428081	0.0173955	227327	1.75956

## Sheet: Upregulated genes
ensembl	symbol	baseMean	log2FoldChange	lfcSE	stat	pvalue	padj	entrez	logpadj
ENSMUSG00000040592	Cd79b	103.352	10.1569	1.49252	6.80522	1.00895e-11	7.17125e-09	15985	8.1444
ENSMUSG00000023882	Zfp54	184.887	9.19081	1.57804	5.82418	5.73936e-09	1.54108e-06	22712	5.81217
ENSMUSG00000071317	Bves	51.1832	9.14408	1.56312	5.8499	4.91868e-09	1.38215e-06	23828	5.85944
ENSMUSG00000023953	Polh	83.8602	8.89095	1.46744	6.05883	1.37119e-09	4.87297e-07	80905	6.31221
ENSMUSG00000101599		42.6949	8.88078	1.67286	5.30873	1.10392e-07	1.68843e-05		4.77252
ENSMUSG00000025936		38.5914	8.73503	1.72644	5.05956	4.20227e-07	5.12889e-05		4.28998
ENSMUSG00000070570	Slc17a7	38.5936	8.73463	1.71673	5.08796	3.61942e-07	4.6525e-05	72961	4.33231
ENSMUSG00000116908		31.4308	8.4381	1.70602	4.94608	7.57247e-07	8.30592e-05		4.08061
ENSMUSG00000102919		27.8348	8.26644	1.60795	5.14098	2.73315e-07	3.6694e-05		4.4354
ENSMUSG00000062861	Zfp28	139.334	8.21115	1.50266	5.4644	4.64476e-08	8.76916e-06	22690	5.05704
ENSMUSG00000094741	LOC100503733	26.4388	8.19121	1.5399	5.31931	1.04161e-07	1.61355e-05	100503733	4.79222
ENSMUSG00000096236	LOC100862192	22.5056	7.96218	1.66839	4.77237	1.82072e-06	0.000175939	100862192	3.75464
ENSMUSG00000110161		40.3159	7.83292	1.53708	5.09596	3.4697e-07	4.557e-05		4.34132
ENSMUSG00000108213		36.724	7.69743	1.61343	4.77083	1.83467e-06	0.000175939		3.75464
ENSMUSG00000035620	Ric8b	66.7344	6.73563	1.48281	4.54247	5.5598e-06	0.000444894	237422	3.35174
ENSMUSG00000039697	Ncoa7	95.3095	6.40701	1.20001	5.33915	9.33842e-08	1.48469e-05	211329	4.82837
ENSMUSG00000034930	Rtkn	39.9234	6.38838	1.40751	4.53877	5.65825e-06	0.000446854	20166	3.34983
ENSMUSG00000039307	Hexd	57.2835	5.71706	1.60765	3.55617	0.000376305	0.0156251	238023	1.80618
ENSMUSG00000102112	1810041H14Rik	17.156	5.14981	1.4801	3.47937	0.000502598	0.0193255	78312	1.71387
ENSMUSG00000020108	Ddit4	24.9616	4.91592	1.25241	3.92518	8.66667e-05	0.00480364	74747	2.31843
ENSMUSG00000051149	Adnp	13.7199	3.2343	0.854927	3.78313	0.000154867	0.00779689	11538	2.10808
ENSMUSG00000062542	Syt9	255.103	2.62103	0.715829	3.66152	0.000250719	0.0111787	60510	1.95161
ENSMUSG00000040389	Wdr47	371.227	2.29579	0.600444	3.82348	0.000131579	0.00679432	99512	2.16785
ENSMUSG00000034218	Atm	539.851	2.21778	0.492574	4.50243	6.71823e-06	0.000513774	11920	3.28923
ENSMUSG00000023571	C1qtnf12	450.726	2.19642	0.408061	5.38258	7.34249e-08	1.23221e-05	67389	4.90931
ENSMUSG00000062116	Zfp954	901.387	1.93925	0.552229	3.51168	0.000445279	0.0178748	232853	1.74776
ENSMUSG00000032392	Parp16	470.564	1.86783	0.418021	4.46828	7.88525e-06	0.000591786	214424	3.22784
ENSMUSG00000031134	Rbmx	909.626	1.76212	0.350281	5.0306	4.88954e-07	5.84954e-05	19655	4.23288
ENSMUSG00000054855	Rnd1	602.378	1.69317	0.482485	3.50928	0.000449328	0.0179762	223881	1.7453
ENSMUSG00000114753		709.947	1.60383	0.435193	3.68532	0.000228412	0.0104147		1.98235
ENSMUSG00000012296	Tjap1	712.727	1.59358	0.468149	3.404	0.000664056	0.0242694	74094	1.61494
ENSMUSG00000037410	Tbc1d2b	417.134	1.55089	0.398256	3.89421	9.85212e-05	0.00529081	67016	2.27648
ENSMUSG00000024140	Epas1	2356.07	1.51932	0.274492	5.53501	3.11206e-08	6.48328e-06	13819	5.18821
ENSMUSG00000026213	Stk11ip	782.204	1.48869	0.39842	3.73647	0.00018662	0.00894813	71728	2.04827
ENSMUSG00000046909	Tefm	606.972	1.45795	0.453722	3.21332	0.00131212	0.0415035	68550	1.38191
ENSMUSG00000037440	Vnn1	6331.17	1.39013	0.345331	4.02549	5.68556e-05	0.00336245	22361	2.47334
ENSMUSG00000037166	Ppp1r14a	269.949	1.32533	0.376529	3.51985	0.000431792	0.0174493	68458	1.75822
ENSMUSG00000058240	Cryzl1	435.076	1.28551	0.373435	3.44238	0.000576615	0.0216374	66609	1.6648
ENSMUSG00000035529	Prdm4	1306.52	1.26472	0.303264	4.17035	3.0413e-05	0.00194434	72843	2.71123
ENSMUSG00000027534	Snx16	665.723	1.26328	0.21669	5.82991	5.54565e-09	1.52291e-06	74718	5.81733
ENSMUSG00000054499	Dedd2	1608.66	1.26099	0.304662	4.13897	3.48874e-05	0.00220704	67379	2.65619
ENSMUSG00000026246	Alppl2	48545.3	1.25871	0.357429	3.52156	0.000429021	0.0173955	11650	1.75956
ENSMUSG00000039063	Echdc3	957.002	1.23905	0.341967	3.62332	0.000290849	0.0125645	67856	1.90085
ENSMUSG00000094337	LOC665290	1046.96	1.22211	0.303653	4.0247	5.70473e-05	0.00336245	665290	2.47334
ENSMUSG00000063235	Ptpmt1	626.299	1.21167	0.331288	3.65745	0.000254737	0.0113161	66461	1.9463
ENSMUSG00000073724	Pramel4	3718.76	1.1848	0.204405	5.79633	6.77808e-09	1.74254e-06	347710	5.75882
ENSMUSG00000020444	Guk1	2597.99	1.18149	0.31297	3.7751	0.000159941	0.00797453	14923	2.09829
ENSMUSG00000025287	Acot9	804.526	1.16533	0.365608	3.18737	0.00143571	0.0445957	56360	1.35071
ENSMUSG00000032463	Faim	562.053	1.16514	0.226191	5.15114	2.58913e-07	3.51511e-05	23873	4.45406
ENSMUSG00000038520	Tbc1d17	988.531	1.1543	0.306237	3.76931	0.000163701	0.00810234	233204	2.09139
ENSMUSG00000039753	Fbxl5	1159.04	1.12854	0.236497	4.77192	1.82479e-06	0.000175939	242960	3.75464
ENSMUSG00000032030	Cul5	4535.68	1.12266	0.266276	4.21616	2.48492e-05	0.00164073	75717	2.78496
ENSMUSG00000020475	Pgam2	1655.46	1.11136	0.246216	4.51376	6.36892e-06	0.000493305	56012	3.30688
ENSMUSG00000025607	Copg2	1008.86	1.10411	0.276012	4.00022	6.32832e-05	0.00365862	54160	2.43668
ENSMUSG00000073723	Pramel61	3613.93	1.09548	0.195811	5.59459	2.21139e-08	4.94818e-06	100041077	5.30555
ENSMUSG00000084034	Gm12617	7244.52	1.08382	0.328545	3.29885	0.000970832	0.0329621	668206	1.48199
ENSMUSG00000027079	Clp1	1792.8	1.03961	0.241269	4.30893	1.6405e-05	0.0011392	98985	2.9434
ENSMUSG00000024273	2700062C07Rik	788.706	1.03818	0.307775	3.37317	0.00074308	0.0267221	68046	1.57313
ENSMUSG00000096756	LOC100862202	3992.04	1.03769	0.164981	6.28974	3.18007e-10	1.42314e-07	100862202	6.84675
ENSMUSG00000034883	Lrr1	2194.11	1.02923	0.264462	3.8918	9.95013e-05	0.0053198	69706	2.27411
ENSMUSG00000000301	Pemt	7725.65	1.02912	0.31598	3.25691	0.00112632	0.0368816	18618	1.43319
ENSMUSG00000040413	Timd2	25747.4	1.01253	0.227717	4.44646	8.72968e-06	0.000643175	171284	3.19167
ENSMUSG00000033417	Cacul1	1856.8	1.00882	0.303005	3.32939	0.000870367	0.0302202	78832	1.5197
ENSMUSG00000029434	Vps33a	3180.66	1.00285	0.303184	3.30772	0.000940589	0.0321959	77573	1.4922
ENSMUSG00000070677	Pramel48	1399.72	1.0028	0.276783	3.62304	0.000291158	0.0125645	320549	1.90085
