# Supplementary material for: In vivo modeling of lethal congenital contracture syndrome 1 suggests pathomechanisms in cellular stress responses
Source: FEBS J. 2025 Jul 17;292(23):6365–99. doi: 10.1111/febs.70195 (PMC12699189; doi:10.1111/febs.70195)
Supplement: Supplementary file 3 — Data S2. List of differentially expressed miRNAs and tRNAs in hypersosmotically stressed Gle1 KI MEFs. [file FEBS-292-6365-s003.xlsx]

## Sheet: tRNA
	Time 0		baseMean	log2FoldChange	lfcSE	stat	pvalue	padj	gene_name	gene_biotype			Time 60		baseMean	log2FoldChange	lfcSE	stat	pvalue	padj	gene_name	gene_biotype
		AsnGTT	137.833	-2.34508	1.32066	-1.77568	0.0757851	0.475157	AsnGTT	tRNA				SerGGA	48.5	-6.58493	2.22242	-2.96295	0.00304703	0.0318899	SerGGA	tRNA
		ProTGG	524.5	-0.228779	0.136091	-1.68107	0.0927487	0.57447	ProTGG	tRNA				AspGTC	200.667	2.80188	1.02192	2.74177	0.00611087	0.0477327	AspGTC	tRNA
		HisGTG	431.833	-0.357057	0.240199	-1.4865	0.137146	0.828477	HisGTG	tRNA				ArgTCG	433.167	-0.514978	0.199685	-2.57895	0.00991024	0.0737238	ArgTCG	tRNA
		SupTTA	356	-0.527214	0.383269	-1.37557	0.168954	0.998108	SupTTA	tRNA				SerAGA	200	2.73189	1.19701	2.28226	0.0224742	0.162461	SerAGA	tRNA
		LeuCAG	129.833	-0.964037	1.13719	-0.847739	0.396583	1	LeuCAG	tRNA				SupTTA	268.5	-1.6809	0.778092	-2.16028	0.0307511	0.219751	SupTTA	tRNA
		GlyGCC	520.5	-0.0157068	0.139912	-0.112262	0.910616	1	GlyGCC	tRNA				ArgTCT	350.833	1.14968	0.621433	1.85005	0.064306	0.439972	ArgTCT	tRNA
		AspGTC	422.5	-0.201794	0.23111	-0.873151	0.382581	1	AspGTC	tRNA				LeuCAG	358.167	1.00705	0.582022	1.73026	0.083583	0.560944	LeuCAG	tRNA
		GlyTCC	184.167	0.17516	1.19732	0.146294	0.883689	1	GlyTCC	tRNA				ArgACG	365.667	-0.521124	0.316184	-1.64816	0.0993191	0.65637	ArgACG	tRNA
		GluCTC	336.333	-0.10013	0.621066	-0.161222	0.871918	1	GluCTC	tRNA				CysGCA	403.833	-0.41608	0.257029	-1.6188	0.105489	0.693074	CysGCA	tRNA
		ValCAC	144.333	-1.26068	1.37557	-0.916478	0.359416	1	ValCAC	tRNA				ValCAC	237.5	-1.05503	0.679218	-1.55329	0.120353	0.778901	ValCAC	tRNA
		ArgTCT	270.667	-0.346338	0.570103	-0.607501	0.543518	1	ArgTCT	tRNA				GlnCTG	125.167	2.18996	1.40948	1.55374	0.120247	0.778901	GlnCTG	tRNA
		ProCGG	142.667	-0.729784	1.41384	-0.516174	0.605733	1	ProCGG	tRNA				SerCGA	402	-0.392384	0.261156	-1.50249	0.132971	0.850771	SerCGA	tRNA
		LysTTT	419.5	-0.184817	0.241225	-0.76616	0.443581	1	LysTTT	tRNA				LeuAAG	424.667	-0.316069	0.222274	-1.42198	0.155031	0.973097	LeuAAG	tRNA
		LysCTT	451.667	0.0702851	0.25447	0.276202	0.782393	1	LysCTT	tRNA				GlyGCC	219.5	-0.736383	0.719617	-1.0233	0.306167	1	GlyGCC	tRNA
		GluTTC	238.5	-0.0181491	0.673593	-0.0269438	0.978505	1	GluTTC	tRNA				GlyTCC	259.5	-0.314426	0.596947	-0.526724	0.598385	1	GlyTCC	tRNA
		IleTAT	317.167	-0.132005	0.453022	-0.291388	0.770755	1	IleTAT	tRNA				GluCTC	216.5	-0.189079	0.947588	-0.199537	0.841843	1	GluCTC	tRNA
		ProAGG	264.333	-1.04803	1.03286	-1.01468	0.310256	1	ProAGG	tRNA				AsnGTT	126.333	0.78794	1.43557	0.54887	0.583095	1	AsnGTT	tRNA
		SerCGA	99.5	-0.0821915	1.33425	-0.0616011	0.95088	1	SerCGA	tRNA				ProCGG	241.333	-0.707285	0.64634	-1.09429	0.273827	1	ProCGG	tRNA
		TrpCCA	470.5	0.203736	0.20522	0.99277	0.320822	1	TrpCCA	tRNA				LysTTT	147.5	-1.04425	1.06893	-0.976906	0.328615	1	LysTTT	tRNA
		PheGAA	428.5	-0.275796	0.222876	-1.23744	0.215923	1	PheGAA	tRNA				LysCTT	291.333	-0.483164	0.497247	-0.971678	0.331211	1	LysCTT	tRNA
		SerTGA	232.833	-0.897401	0.786271	-1.14134	0.25373	1	SerTGA	tRNA				GluTTC	232.5	-0.0848308	0.858339	-0.0988314	0.921272	1	GluTTC	tRNA
		LeuTAA	327	-0.114771	0.425917	-0.269468	0.78757	1	LeuTAA	tRNA				IleTAT	239.833	-0.247237	0.652538	-0.378884	0.704774	1	IleTAT	tRNA
		CysGCA	282.667	1.04359	1.51075	0.690779	0.489704	1	CysGCA	tRNA				ProAGG	265.167	-0.307655	0.55916	-0.550209	0.582176	1	ProAGG	tRNA
		SerGGA	1	-3.10099e-16	1.17801	-2.6324e-16	1	1	SerGGA	tRNA				TrpCCA	88.3333	-0.229141	1.46482	-0.156429	0.875695	1	TrpCCA	tRNA
		ArgCCG	153.5	-0.426012	1.09115	-0.390424	0.696223	1	ArgCCG	tRNA				PheGAA	214.833	-0.762693	0.756275	-1.00849	0.313221	1	PheGAA	tRNA
		ArgCCT	352.5	-0.469305	0.429988	-1.09144	0.27508	1	ArgCCT	tRNA				SerTGA	248.167	-0.395842	0.949178	-0.417037	0.676652	1	SerTGA	tRNA
		ArgTCG	355.5	0.123169	1.08237	0.113795	0.9094	1	ArgTCG	tRNA				LeuTAA	231.667	-0.203773	1.0579	-0.19262	0.847257	1	LeuTAA	tRNA
		GlnTTG	334.667	0.244866	0.419711	0.583416	0.559613	1	GlnTTG	tRNA				ArgCCG	218	-0.627373	0.779968	-0.804356	0.421191	1	ArgCCG	tRNA
		GlnCTG	268.167	0.206578	0.600987	0.343731	0.731049	1	GlnCTG	tRNA				ArgCCT	331.167	-0.416738	1.32243	-0.315132	0.752662	1	ArgCCT	tRNA
		SerGCT	317.5	-0.223096	0.423401	-0.526915	0.598253	1	SerGCT	tRNA				GlnTTG	380.167	0.277875	1.38694	0.20035	0.841207	1	GlnTTG	tRNA
		ThrAGT	369.667	-0.184981	0.336067	-0.550428	0.582026	1	ThrAGT	tRNA				SerGCT	188.167	-0.668529	0.84455	-0.791581	0.428605	1	SerGCT	tRNA
		IleAAT	277.5	0.123114	0.608654	0.202272	0.839704	1	IleAAT	tRNA				ThrAGT	175.5	-1.30757	0.954483	-1.36993	0.170709	1	ThrAGT	tRNA
		LeuCAA	234	-0.359441	0.682154	-0.52692	0.598249	1	LeuCAA	tRNA				IleAAT	417	-0.286944	0.220115	-1.30361	0.192367	1	IleAAT	tRNA
		LeuAAG	442	-0.266226	0.219608	-1.21228	0.225406	1	LeuAAG	tRNA				LeuCAA	375.5	-0.21942	0.28991	-0.756855	0.449137	1	LeuCAA	tRNA
		AlaTGC	447.167	0.00752783	0.228123	0.0329989	0.973675	1	AlaTGC	tRNA				AlaTGC	106.833	-0.654713	1.41617	-0.462312	0.643858	1	AlaTGC	tRNA
		GlyACC	254.5	-0.544921	0.932392	-0.584433	0.558929	1	GlyACC	tRNA				GlyACC	399.333	0.0385381	0.256194	0.150425	0.880429	1	GlyACC	tRNA
		ThrTGT	286.333	0.0671911	0.541292	0.124131	0.901212	1	ThrTGT	tRNA				ThrTGT	515.833	-0.144624	0.134649	-1.07408	0.282786	1	ThrTGT	tRNA
		ValAAC	389	0.178245	0.283296	0.629183	0.529229	1	ValAAC	tRNA				ProTGG	366.167	-0.331092	0.314208	-1.05374	0.292004	1	ProTGG	tRNA
		SerAGA	465.167	-0.0775553	0.184261	-0.420899	0.673829	1	SerAGA	tRNA				ValAAC	173.833	-0.667295	0.957607	-0.696835	0.485906	1	ValAAC	tRNA
		LeuTAG	312.667	0.157036	0.447071	0.351255	0.725397	1	LeuTAG	tRNA				LeuTAG	142.333	-0.596237	1.0889	-0.54756	0.583994	1	LeuTAG	tRNA
		ThrCGT	99.8333	-0.733118	1.38886	-0.527857	0.597599	1	ThrCGT	tRNA				ThrCGT	153.167	0.727755	1.32277	0.550175	0.582199	1	ThrCGT	tRNA
		iMetCAT	407.167	-0.264117	0.279382	-0.945364	0.344473	1	iMetCAT	tRNA				iMetCAT	255.833	-0.265793	0.592149	-0.448861	0.653532	1	iMetCAT	tRNA
		AlaAGC	445.833	-0.0830793	0.221654	-0.374816	0.707798	1	AlaAGC	tRNA				AlaAGC	222	-0.570537	0.712861	-0.800348	0.423509	1	AlaAGC	tRNA
		MetCAT	436.667	-0.247294	0.232771	-1.06239	0.288058	1	MetCAT	tRNA				MetCAT	305.333	-0.265345	0.441207	-0.601408	0.547569	1	MetCAT	tRNA
		TyrGTA	349	1.49985	1.54128	0.973117	0.330495	1	TyrGTA	tRNA				TyrGTA	298	-0.0645617	0.457748	-0.141042	0.887837	1	TyrGTA	tRNA
		ArgACG	305	-0.0757007	0.475649	-0.159152	0.873549	1	ArgACG	tRNA				AlaCGC	163	-0.747993	1.00379	-0.745167	0.456171	1	AlaCGC	tRNA
		AlaCGC	481.833	0.00499016	0.176745	0.0282336	0.977476	1	AlaCGC	tRNA				GlyCCC	308.5	-0.602522	0.450722	-1.33679	0.181291	1	GlyCCC	tRNA
		GlyCCC	358.833	-0.0764085	0.444187	-0.172019	0.863423	1	GlyCCC	tRNA				ValTAC	311.167	-0.358843	0.435414	-0.824141	0.40986	1	ValTAC	tRNA
		ValTAC	415.833	-0.19342	0.247514	-0.781448	0.434539	1	ValTAC	tRNA				HisGTG	362.667	1.00696	0.995677	1.01133	0.311857	1	HisGTG	tRNA

## Sheet: miRNA
	Time 0			baseMean	log2FoldChange	lfcSE	stat	pvalue	padj			Time 60	Gene	ID	baseMean	log2FoldChange	lfcSE	stat	pvalue	padj
		mmu-miR-30a-5p	MIMAT0000128	3854.12	0.965326	0.194654	4.95919	7.07867e-07	0.000327034				mmu-miR-449a-5p	MIMAT0001542	12.3111	-6.46833	1.46036	-4.42926	9.45586e-06	0.000118808
		mmu-miR-379-5p	MIMAT0000743	19760.9	0.796447	0.163346	4.87584	1.08344e-06	0.0003337				mmu-miR-673-5p	MIMAT0003739	951.066	1.0325	0.236166	4.37192	1.23161e-05	0.00015229
		mmu-miR-122-5p	MIMAT0000246	261.719	2.56277	0.545212	4.70051	2.59517e-06	0.000599483				mmu-miR-29b-3p	MIMAT0000127	57.6331	-2.12884	0.490913	-4.3365	1.44771e-05	0.000176213
		mmu-miR-410-3p	MIMAT0001091	3300.66	0.694289	0.151555	4.58109	4.6256e-06	0.000854812				mmu-miR-145a-3p	MIMAT0004534	528.102	-0.994856	0.231164	-4.30369	1.67977e-05	0.000201315
		mmu-miR-351-5p	MIMAT0000609	7986.75	-0.627939	0.15798	-3.97479	7.04414e-05	0.0081389				mmu-miR-152-5p	MIMAT0016991	393.677	-1.09867	0.257149	-4.27251	1.93284e-05	0.000228134
		mmu-miR-382-5p	MIMAT0000747	11746.3	0.714287	0.178227	4.00774	6.13014e-05	0.0081389				mmu-miR-667-3p	MIMAT0003734	193.585	1.24505	0.297335	4.18737	2.82205e-05	0.000328116
		mmu-miR-378d	MIMAT0025167	474.89	-0.91324	0.229763	-3.9747	7.04667e-05	0.0081389				mmu-miR-486a-5p	MIMAT0003130	1021.14	0.883539	0.21294	4.14925	3.3357e-05	0.000382134
		mmu-miR-181c-5p	MIMAT0000674	802.009	0.707536	0.196329	3.60384	0.000313554	0.0321916				mmu-miR-3968	MIMAT0019352	1127.45	0.937731	0.232423	4.03459	5.46972e-05	0.000617523
		mmu-miR-770-3p	MIMAT0003891	250.015	0.841501	0.245917	3.4219	0.000621863	0.05267				mmu-miR-376c-3p	MIMAT0003183	156.517	-1.2048	0.300507	-4.00924	6.09142e-05	0.000677888
		mmu-miR-1839-5p	MIMAT0009456	335.537	0.931851	0.272499	3.41965	0.000627024	0.05267				mmu-miR-23a-3p	MIMAT0000532	2402.74	0.798266	0.201878	3.9542	7.67918e-05	0.000842547
		mmu-miR-376b-5p	MIMAT0003388	415.896	0.690201	0.206427	3.34356	0.000827097	0.0636865				mmu-miR-34b-5p	MIMAT0000382	73.2151	-1.8441	0.473126	-3.8977	9.71125e-05	0.00103631
		mmu-miR-222-3p	MIMAT0000670	5381.29	-0.490442	0.151781	-3.23124	0.00123252	0.087604				mmu-miR-543-3p	MIMAT0003168	749.251	0.741823	0.190174	3.90076	9.58894e-05	0.00103631
		mmu-miR-467c-5p	MIMAT0004885	271.043	-0.912603	0.284512	-3.20761	0.00133845	0.0883375				mmu-miR-100-5p	MIMAT0000655	3359.54	0.812399	0.212174	3.82893	0.000128699	0.00135482
		mmu-miR-206-3p	MIMAT0000239	1332.48	-0.673278	0.214716	-3.13566	0.00171467	0.105624				mmu-miR-3102-3p	MIMAT0014936	67.6317	1.74025	0.461405	3.77164	0.000162179	0.0016845
		mmu-miR-15b-5p	MIMAT0000124	432.324	-0.724941	0.238928	-3.03414	0.00241226	0.125254				mmu-miR-103-3p	MIMAT0000546	2112.29	-0.74576	0.198441	-3.75808	0.00017122	0.001755
		mmu-miR-30c-2-3p	MIMAT0005438	550.804	0.669182	0.220848	3.03006	0.00244508	0.125254				mmu-miR-214-3p	MIMAT0000661	2183.95	0.728819	0.194748	3.74237	0.000182291	0.00184421
		mmu-miR-329-5p	MIMAT0017032	69.3503	1.3825	0.458645	3.01432	0.00257557	0.125254				mmu-miR-31-5p	MIMAT0000538	6261.13	-0.760899	0.204491	-3.72095	0.000198477	0.00198222
		mmu-miR-466o-3p	MIMAT0014886	5.5736	-4.99641	1.6425	-3.04195	0.00235048	0.125254				mmu-miR-23b-3p	MIMAT0000125	1137.84	0.842324	0.226802	3.71391	0.00020408	0.00201239
		mmu-miR-30d-5p	MIMAT0000515	1877.37	0.540243	0.184138	2.9339	0.00334727	0.14728				mmu-miR-146a-5p	MIMAT0000158	102.642	-1.38294	0.376398	-3.67414	0.000238656	0.00228472
		mmu-let-7b-3p	MIMAT0004621	419.648	-0.581712	0.198262	-2.93406	0.00334556	0.14728				mmu-miR-34b-3p	MIMAT0004581	1538.81	0.649504	0.176872	3.67217	0.000240497	0.00228472
		mmu-miR-92b-3p	MIMAT0004899	1338.43	-0.444214	0.159999	-2.77637	0.00549704	0.230876				mmu-miR-92b-3p	MIMAT0004899	970.389	0.77925	0.21214	3.67328	0.00023946	0.00228472
		mmu-miR-154-5p	MIMAT0000164	93.1125	1.01451	0.380968	2.66299	0.00774492	0.269707				mmu-miR-361-3p	MIMAT0017075	97.1825	1.27257	0.347532	3.66172	0.00025053	0.00235136
		mmu-miR-10b-5p	MIMAT0000208	340391	0.461403	0.173648	2.65712	0.00788106	0.269707				mmu-miR-206-3p	MIMAT0000239	866.01	-0.807396	0.223009	-3.62047	0.000294069	0.00269506
		mmu-miR-143-3p	MIMAT0000247	401480	0.459626	0.172876	2.65871	0.00784404	0.269707				mmu-miR-323-3p	MIMAT0000551	840.018	0.950066	0.262219	3.62317	0.000291011	0.00269506
		mmu-miR-210-5p	MIMAT0017052	337.78	-0.666227	0.247671	-2.68997	0.00714587	0.269707				mmu-miR-132-3p	MIMAT0000144	737.391	0.782306	0.217346	3.59935	0.00031901	0.00288963
		mmu-miR-486a-5p	MIMAT0003130	1059.3	-0.5542	0.206511	-2.68364	0.00728259	0.269707				mmu-miR-574-5p	MIMAT0004893	2118.22	-0.719182	0.200023	-3.5955	0.000323765	0.002899
		mmu-miR-26b-5p	MIMAT0000534	2031.16	0.450243	0.170478	2.64106	0.00826466	0.272734				mmu-miR-10a-5p	MIMAT0000648	214043	0.897063	0.250999	3.57396	0.000351616	0.00307763
		mmu-miR-484	MIMAT0003127	976.692	-0.465354	0.179798	-2.58821	0.00964751	0.30739				mmu-miR-3102-5p.2-5p	MIMAT0014934	165.362	1.21393	0.33963	3.57429	0.000351184	0.00307763
		mmu-miR-3102-5p	MIMAT0014933	4.48777	4.53259	1.77242	2.55729	0.010549	0.32491				mmu-miR-329-3p	MIMAT0000567	88.3968	1.51771	0.425166	3.5697	0.000357394	0.00309344
		mmu-miR-101b-3p	MIMAT0000616	142.903	0.716985	0.293251	2.44495	0.0144871	0.418316				mmu-miR-127-3p	MIMAT0000139	59742.4	0.603221	0.170997	3.52768	0.000419222	0.00358873
		mmu-miR-1247-5p	MIMAT0014800	47.8106	-1.30221	0.531802	-2.44868	0.0143379	0.418316				mmu-miR-192-5p	MIMAT0000517	790.444	-0.717906	0.204326	-3.51353	0.000442192	0.00374421
		mmu-miR-322-5p	MIMAT0000548	63.3911	-0.947169	0.392309	-2.41434	0.0157636	0.42792				mmu-miR-181a-5p	MIMAT0000210	49549.5	0.624161	0.178493	3.49684	0.000470802	0.0039436
		mmu-miR-466a-3p	MIMAT0002107	63.9708	-0.902439	0.375363	-2.40417	0.0162091	0.42792				mmu-miR-669a-5p	MIMAT0003477	45.2111	-1.90533	0.552672	-3.44749	0.000565817	0.0046397
		mmu-miR-466e-3p	MIMAT0004880	63.9708	-0.902439	0.375363	-2.40417	0.0162091	0.42792				mmu-miR-181d-5p	MIMAT0004324	399.5	-0.867921	0.251629	-3.44921	0.000562238	0.0046397
		mmu-miR-1946b	MIMAT0009443	9.44543	-2.66145	1.12183	-2.37242	0.0176722	0.441326				mmu-miR-106b-3p	MIMAT0004582	682.348	0.735851	0.214994	3.42265	0.000620136	0.00503214
		mmu-miR-3552	MIMAT0035715	3.72073	-4.38283	1.84061	-2.38119	0.0172569	0.441326				mmu-miR-27a-3p	MIMAT0000537	1956.17	-0.723664	0.214739	-3.36997	0.000751751	0.00603726
		mmu-miR-1843b-5p	MIMAT0019345	230.454	0.586425	0.248457	2.36027	0.0182615	0.444042				mmu-miR-412-5p	MIMAT0017173	298.229	0.926075	0.278526	3.32492	0.000884437	0.00703037
		mmu-let-7g-5p	MIMAT0000121	19166.7	0.369788	0.16103	2.29639	0.0216537	0.476617				mmu-miR-342-3p	MIMAT0000590	98.1994	1.27518	0.384572	3.31583	0.00091372	0.00718978
		mmu-miR-34b-3p	MIMAT0004581	1951.58	-0.371705	0.161596	-2.30021	0.0214363	0.476617				mmu-let-7d-3p	MIMAT0000384	5810.14	0.644871	0.197285	3.26872	0.00108034	0.00841585
		mmu-miR-455-5p	MIMAT0003485	5.02722	3.64041	1.59417	2.28357	0.0223969	0.476617				mmu-miR-3061-3p	MIMAT0014829	87.1047	1.22761	0.377371	3.25306	0.00114169	0.00880571
		mmu-miR-466g	MIMAT0004883	48.3505	-1.07916	0.468561	-2.30313	0.0212715	0.476617				mmu-miR-19a-3p	MIMAT0000651	31.7943	-2.20724	0.681566	-3.23848	0.00120167	0.0091775
		mmu-miR-3068-3p	MIMAT0014843	114.977	0.739718	0.32244	2.29413	0.021783	0.476617				mmu-miR-1930-5p	MIMAT0009393	93.2005	1.52727	0.476775	3.20334	0.00135845	0.0102741
		mmu-miR-3535	MIMAT0031410	460.227	0.524302	0.230107	2.27851	0.022696	0.476617				mmu-miR-322-5p	MIMAT0000548	31.9535	-2.37612	0.755553	-3.14487	0.00166158	0.01235
		mmu-miR-708-5p	MIMAT0004828	45.2734	1.0208	0.450099	2.26795	0.023332	0.479083				mmu-miR-8112	MIMAT0031418	44.72	1.89459	0.602541	3.14434	0.00166464	0.01235
		mmu-miR-222-5p	MIMAT0017061	339.209	-0.505361	0.224489	-2.25116	0.0243751	0.479205				mmu-miR-532-5p	MIMAT0002889	233.721	-0.90279	0.287576	-3.13931	0.00169345	0.0124452
		mmu-miR-6901-5p	MIMAT0027702	4.79343	-3.82455	1.69754	-2.253	0.0242593	0.479205				mmu-miR-130b-5p	MIMAT0004583	270.03	0.896007	0.288163	3.10937	0.00187485	0.0136496
		mmu-miR-203-3p	MIMAT0000236	4.19674	-3.61263	1.63037	-2.21584	0.0267023	0.513138				mmu-miR-3074-5p	MIMAT0014856	3866.12	-0.500606	0.161307	-3.10343	0.00191292	0.0137978
		mmu-let-7a-5p	MIMAT0000521	289013	0.344664	0.156625	2.20056	0.0277672	0.513138				mmu-miR-369-3p	MIMAT0003186	113.532	-1.48456	0.478983	-3.0994	0.00193912	0.0138585
		mmu-miR-3100-5p	MIMAT0014919	3.40677	4.1515	1.88099	2.20708	0.0273086	0.513138				mmu-miR-92a-3p	MIMAT0000539	733.864	0.639451	0.206571	3.09555	0.00196447	0.013912
		mmu-miR-125a-3p	MIMAT0004528	719.068	-0.3876	0.183325	-2.11427	0.0344919	0.589166				mmu-miR-664-3p	MIMAT0012774	25.0622	2.21794	0.718092	3.08865	0.00201068	0.014111
		mmu-miR-214-3p	MIMAT0000661	2610.12	-0.414911	0.195751	-2.11959	0.034041	0.589166				mmu-miR-181b-5p	MIMAT0000673	7388.04	-0.597148	0.194506	-3.07007	0.0021401	0.0148852
		mmu-miR-434-3p	MIMAT0001422	30706.3	0.408551	0.194122	2.1046	0.0353258	0.589166				mmu-miR-671-3p	MIMAT0004821	167.424	0.933293	0.304675	3.06324	0.00218957	0.0150945
		mmu-miR-496a-3p	MIMAT0003738	165.026	0.603441	0.285061	2.11688	0.0342699	0.589166				mmu-miR-125a-3p	MIMAT0004528	489.639	0.656763	0.216794	3.02944	0.0024501	0.0167424
		mmu-miR-146b-5p	MIMAT0003475	1167.82	-0.570416	0.269358	-2.11768	0.034202	0.589166				mmu-miR-107-3p	MIMAT0000647	258.734	-0.727242	0.240902	-3.01883	0.0025375	0.0171888
		mmu-miR-7093-3p	MIMAT0028093	3.02185	-4.06529	1.93563	-2.10025	0.035707	0.589166				mmu-miR-214-5p	MIMAT0004664	166.309	-0.970361	0.32556	-2.98059	0.00287694	0.0193201
		mmu-miR-709	MIMAT0003499	4.00937	-3.49021	1.67611	-2.08232	0.0373132	0.592644				mmu-miR-423-3p	MIMAT0003454	1312.6	0.564738	0.189776	2.97581	0.00292219	0.0194563
		mmu-miR-1969	MIMAT0009442	3.12087	3.99151	1.92217	2.07656	0.037842	0.592644				mmu-miR-129-2-3p	MIMAT0000544	54.5855	1.92091	0.652613	2.94342	0.00324611	0.0214298
		mmu-miR-7018-5p	MIMAT0027940	2.16941	-4.63701	2.2304	-2.079	0.0376173	0.592644				mmu-miR-376b-5p	MIMAT0003388	147.267	-0.954418	0.328969	-2.90124	0.00371686	0.0243314
		mmu-miR-15b-3p	MIMAT0004521	51.4755	-0.956693	0.466069	-2.05269	0.040103	0.600082				mmu-miR-1291	MIMAT0031397	3.86006	6.06478	2.09549	2.89421	0.0038012	0.0246761
		mmu-miR-129-5p	MIMAT0000209	1041.6	0.382051	0.185823	2.056	0.0397827	0.600082				mmu-miR-450b-3p	MIMAT0003512	15.1757	-2.6869	0.940373	-2.85727	0.00427296	0.0275094
		mmu-miR-299a-3p	MIMAT0004577	244.047	0.531966	0.264718	2.00956	0.0444778	0.600082				mmu-miR-1197-3p	MIMAT0005858	12.5622	-2.86907	1.01437	-2.82842	0.00467777	0.0298687
		mmu-miR-34c-3p	MIMAT0004580	714.46	-0.39575	0.197839	-2.00037	0.0454607	0.600082				mmu-miR-133a-3p	MIMAT0000145	4.85055	-5.12732	1.82396	-2.8111	0.00493729	0.0312695
		mmu-let-7a-1-3p	MIMAT0004620	316.138	0.588069	0.293418	2.0042	0.0450485	0.600082				mmu-miR-221-3p	MIMAT0000669	9856.06	-0.669644	0.238764	-2.80463	0.00503742	0.0315487
		mmu-let-7c-2-3p	MIMAT0005439	316.138	0.588069	0.293418	2.0042	0.0450485	0.600082				mmu-miR-467c-5p	MIMAT0004885	126.344	-1.02121	0.364322	-2.80304	0.00506238	0.0315487
		mmu-miR-10a-3p	MIMAT0004659	130.203	0.658132	0.327385	2.01027	0.0444024	0.600082				mmu-miR-673-3p	MIMAT0004824	483.109	0.747953	0.269786	2.77239	0.00556461	0.0344034
		mmu-miR-92a-1-5p	MIMAT0017066	165.995	-0.535241	0.267319	-2.00226	0.0452572	0.600082				mmu-let-7b-3p	MIMAT0004621	235.554	0.786706	0.286846	2.74261	0.0060953	0.0373877
		mmu-miR-448-3p	MIMAT0001533	40.3793	-1.24389	0.620192	-2.00565	0.0448938	0.600082				mmu-miR-501-3p	MIMAT0003509	64.1699	1.24895	0.459756	2.71656	0.00659638	0.0401452
		mmu-miR-1983	MIMAT0009455	225.996	-0.486964	0.239359	-2.03445	0.0419066	0.600082				mmu-miR-148b-3p	MIMAT0000580	528.073	-0.690368	0.255362	-2.70349	0.00686158	0.0414355
		mmu-miR-1231-3p	MIMAT0022358	7.10424	-2.41818	1.18248	-2.04502	0.0408533	0.600082				mmu-miR-299a-5p	MIMAT0000377	133.889	0.971293	0.360981	2.6907	0.00713019	0.0427263
		mmu-miR-300-3p	MIMAT0000378	2024.9	0.348895	0.176323	1.97873	0.0478469	0.614036				mmu-miR-151-3p	MIMAT0000161	2681.05	0.47132	0.175929	2.67903	0.00738348	0.0439064
		mmu-miR-503-5p	MIMAT0003188	25.8687	-1.46721	0.739537	-1.98396	0.0472608	0.614036				mmu-miR-31-3p	MIMAT0004634	12.6275	-2.65382	0.993463	-2.67129	0.0075561	0.0445924
		mmu-miR-149-5p	MIMAT0000159	158.772	-0.531864	0.271718	-1.95741	0.0502992	0.626102				mmu-miR-1964-3p	MIMAT0009437	51.4973	1.19576	0.453518	2.63663	0.00837339	0.0490441
		mmu-miR-199a-5p	MIMAT0000229	4384.46	-0.296996	0.152739	-1.94447	0.0518387	0.626102				mmu-miR-666-5p	MIMAT0003737	622.862	0.60401	0.229836	2.628	0.00858881	0.0499305
		mmu-miR-411-5p	MIMAT0004747	62361.4	0.303733	0.155561	1.9525	0.0508786	0.626102				mmu-miR-126a-3p	MIMAT0000138	14.5431	-2.73614	1.05201	-2.60087	0.00929878	0.0536574
		mmu-miR-1247-3p	MIMAT0014801	49.8991	-0.864608	0.442813	-1.95254	0.0508745	0.626102				mmu-miR-487b-3p	MIMAT0003184	260.531	-0.662707	0.255504	-2.59372	0.00949431	0.0543829
		mmu-miR-702-3p	MIMAT0003492	2.0504	4.43782	2.29046	1.93752	0.0526817	0.626102				mmu-miR-431-5p	MIMAT0001418	3090.92	0.466644	0.180208	2.58947	0.00961231	0.0546569
		mmu-miR-872-3p	MIMAT0004935	273.237	-0.42785	0.220983	-1.93612	0.0528527	0.626102				mmu-miR-320-3p	MIMAT0000666	1667.71	0.513801	0.198855	2.5838	0.00977194	0.0551619
		mmu-miR-30a-3p	MIMAT0000129	3540.57	0.330139	0.172164	1.91758	0.055164	0.645209				mmu-miR-21a-3p	MIMAT0004628	55.9759	-1.39222	0.542799	-2.5649	0.0103206	0.0578401
		mmu-miR-323-3p	MIMAT0000551	937.728	0.380676	0.199762	1.90565	0.0566961	0.646765				mmu-miR-18a-5p	MIMAT0000528	18.4475	-2.14863	0.85734	-2.50616	0.0122052	0.0679132
		mmu-miR-1930-5p	MIMAT0009393	86.3338	-0.724313	0.380089	-1.90564	0.0566969	0.646765				mmu-miR-450a-5p	MIMAT0001546	3.85374	-4.79473	1.92044	-2.49668	0.0125361	0.0687721
		mmu-miR-342-3p	MIMAT0000590	119.841	-0.58685	0.312159	-1.87997	0.0601119	0.677244				mmu-miR-669c-5p	MIMAT0003479	161.411	-0.856971	0.343032	-2.49822	0.0124818	0.0687721
		mmu-miR-690	MIMAT0003469	2.17617	-4.6532	2.48211	-1.8747	0.0608347	0.677244				mmu-miR-370-3p	MIMAT0001095	905.995	0.539886	0.218113	2.47526	0.0133141	0.0725291
		mmu-miR-129-2-3p	MIMAT0000544	69.6463	0.742455	0.401741	1.8481	0.0645886	0.697143				mmu-miR-1249-3p	MIMAT0010560	33.4144	1.43838	0.582995	2.46722	0.0136165	0.0736617
		mmu-miR-450b-3p	MIMAT0003512	34.1713	-1.01316	0.548827	-1.84605	0.0648856	0.697143				mmu-miR-212-3p	MIMAT0000659	59.0941	-1.10677	0.449301	-2.46332	0.0137657	0.0739549
		mmu-miR-6238	MIMAT0024859	6.0465	2.3604	1.27623	1.8495	0.064385	0.697143				mmu-miR-7653-3p	MIMAT0029813	15.2891	2.27755	0.927041	2.4568	0.0140182	0.074796
		mmu-miR-431-3p	MIMAT0004753	149.636	0.546769	0.300251	1.82104	0.0686012	0.712219				mmu-miR-101b-3p	MIMAT0000616	40.567	-1.63474	0.667032	-2.45077	0.0142552	0.0755427
		mmu-miR-674-3p	MIMAT0003741	283.514	0.495766	0.271526	1.82585	0.0678731	0.712219				mmu-miR-466i-5p	MIMAT0017325	57.8709	-1.348	0.552279	-2.4408	0.0146549	0.0771362
		mmu-let-7j	MIMAT0025123	11266.9	0.308568	0.169363	1.82194	0.0684648	0.712219				mmu-miR-10b-5p	MIMAT0000208	204922	0.461896	0.189648	2.43554	0.0148696	0.0777411
		mmu-miR-34a-5p	MIMAT0000542	1159.28	0.346477	0.192965	1.79554	0.0725671	0.736633				mmu-miR-28a-3p	MIMAT0004661	1665.72	0.523206	0.217307	2.40769	0.016054	0.0833736
		mmu-miR-466i-5p	MIMAT0017325	114.883	-0.702574	0.39235	-1.79068	0.0733444	0.736633				mmu-miR-1306-5p	MIMAT0019136	19.141	1.82731	0.772359	2.36589	0.0179869	0.0927935
		mmu-miR-6911-5p	MIMAT0027722	2.02271	-4.53566	2.52728	-1.79468	0.0727048	0.736633				mmu-miR-330-3p	MIMAT0000569	3.43301	5.86124	2.51123	2.33401	0.0195951	0.0997683
		mmu-miR-3095-3p	MIMAT0014912	30.9691	-0.972747	0.554233	-1.75512	0.0792387	0.787275				mmu-miR-6966-5p	MIMAT0027834	3.43301	5.86124	2.51123	2.33401	0.0195951	0.0997683
		mmu-miR-181a-5p	MIMAT0000210	59429.5	0.304156	0.175476	1.73332	0.0830392	0.790071				mmu-miR-376b-3p	MIMAT0001092	39.065	-1.47137	0.631429	-2.33021	0.0197948	0.100131
		mmu-miR-205-5p	MIMAT0000238	17.5876	-1.32285	0.76543	-1.72825	0.0839436	0.790071				mmu-miR-149-5p	MIMAT0000159	121.14	0.700697	0.304063	2.30445	0.0211976	0.106535
		mmu-miR-31-5p	MIMAT0000538	11622.7	-0.292948	0.168712	-1.73638	0.0824962	0.790071				mmu-miR-218-5p	MIMAT0000663	39.4623	-1.51367	0.65795	-2.30058	0.0214152	0.106939
		mmu-miR-340-5p	MIMAT0004651	172.261	0.493431	0.282338	1.74766	0.0805236	0.790071				mmu-miR-369-5p	MIMAT0003185	563.742	0.575966	0.251665	2.28862	0.0221016	0.109663
		mmu-miR-412-5p	MIMAT0017173	402.723	0.402315	0.23101	1.74155	0.0815877	0.790071				mmu-miR-182-5p	MIMAT0000211	10863	0.40525	0.17867	2.26814	0.0233205	0.114742
		mmu-miR-1197-3p	MIMAT0005858	25.9821	1.03496	0.600212	1.72432	0.0846504	0.790071				mmu-miR-485-3p	MIMAT0003129	38.3973	1.125	0.496357	2.26652	0.0234198	0.114742
		mmu-miR-485-5p	MIMAT0003128	298.429	0.473646	0.275821	1.71722	0.0859383	0.79407				mmu-miR-32-3p	MIMAT0017050	4.78612	-4.05172	1.8159	-2.23125	0.0256646	0.124954
		mmu-miR-182-5p	MIMAT0000211	15305.7	0.260913	0.152935	1.70604	0.0880001	0.801313				mmu-miR-6539	MIMAT0025584	92.408	-0.823166	0.369799	-2.22598	0.0260153	0.125875
		mmu-miR-32-3p	MIMAT0017050	5.95835	-2.3798	1.40273	-1.69655	0.0897823	0.801313				mmu-miR-744-3p	MIMAT0004820	33.8641	1.29781	0.592277	2.19122	0.0284359	0.136738
		mmu-miR-219a-1-3p	MIMAT0017055	53.4827	-0.702423	0.413799	-1.6975	0.0896027	0.801313				mmu-miR-8095	MIMAT0031396	2.4895	5.40757	2.47388	2.18587	0.0288253	0.13776
		mmu-miR-1198-5p	MIMAT0005859	573.079	-0.330662	0.195151	-1.69439	0.0901911	0.801313				mmu-miR-210-3p	MIMAT0000658	128.578	-0.940648	0.431578	-2.17955	0.0292906	0.138287
		mmu-miR-140-5p	MIMAT0000151	251.119	0.411598	0.244214	1.6854	0.0919111	0.80464				mmu-miR-483-5p	MIMAT0004782	108.421	0.7812	0.35817	2.18108	0.0291772	0.138287
		mmu-miR-668-3p	MIMAT0003732	964.325	0.384261	0.228271	1.68335	0.0923072	0.80464				mmu-miR-6236	MIMAT0024857	3.27863	4.77249	2.19334	2.1759	0.0295625	0.13873
		mmu-miR-320-3p	MIMAT0000666	1669.15	0.271843	0.162432	1.67358	0.0942131	0.806045				mmu-miR-9-5p	MIMAT0000142	9.79292	-2.37781	1.10005	-2.16155	0.0306531	0.142987
		mmu-miR-26a-2-3p	MIMAT0017058	13.8412	-1.40716	0.840803	-1.67359	0.0942113	0.806045				mmu-miR-6995-5p	MIMAT0027892	2.89871	5.65042	2.61786	2.15841	0.0308961	0.143262
		mmu-miR-1258-5p	MIMAT0029904	1.68717	4.14871	2.49599	1.66215	0.0964828	0.817891				mmu-miR-181c-3p	MIMAT0017068	259.964	0.517743	0.241163	2.14686	0.0318044	0.146602
		mmu-miR-30c-1-3p	MIMAT0004616	42.2555	-0.748662	0.452963	-1.65281	0.0983696	0.821823				mmu-miR-199b-5p	MIMAT0000672	22.2695	-1.47666	0.690096	-2.1398	0.0323713	0.148337
		mmu-miR-16-5p	MIMAT0000527	18883	-0.327267	0.198216	-1.65106	0.0987255	0.821823				mmu-miR-378d	MIMAT0025167	364.188	-0.597155	0.279589	-2.13583	0.032693	0.148935
		mmu-miR-17-5p	MIMAT0000649	243.324	-0.427452	0.25969	-1.64601	0.0997615	0.823032				mmu-miR-134-5p	MIMAT0000146	4365.31	0.379055	0.177969	2.12989	0.0331807	0.150048
		mmu-miR-30b-5p	MIMAT0000130	703.803	-0.307722	0.187956	-1.6372	0.101589	0.830693				mmu-miR-199a-5p	MIMAT0000229	2401.66	-0.388237	0.182427	-2.12818	0.0333226	0.150048
		mmu-miR-21a-5p	MIMAT0000530	39528.9	0.355278	0.218471	1.62621	0.103906	0.83486				mmu-miR-1960	MIMAT0009433	4.4821	-3.95767	1.86212	-2.12536	0.0335565	0.150233
		mmu-miR-669c-5p	MIMAT0003479	375.291	0.335809	0.205975	1.63034	0.10303	0.83486				mmu-miR-148b-5p	MIMAT0017036	89.7645	-0.833525	0.393328	-2.11916	0.0340768	0.15169
		mmu-miR-7a-1-3p	MIMAT0004670	7.9784	-1.67762	1.03463	-1.62147	0.104917	0.835717				mmu-miR-615-3p	MIMAT0003783	1199.64	0.465631	0.220345	2.11319	0.0345846	0.153076
		mmu-miR-6900-3p	MIMAT0027701	1.55817	-4.14085	2.59639	-1.59485	0.110746	0.874611				mmu-miR-6988-3p	MIMAT0027879	7.70231	3.09732	1.48179	2.09026	0.0365944	0.160152
		mmu-miR-30c-5p	MIMAT0000514	187.048	-0.46311	0.294133	-1.57449	0.115374	0.875136				mmu-miR-7054-5p	MIMAT0028012	3.60531	3.88957	1.86022	2.09092	0.0365353	0.160152
		mmu-miR-29b-2-5p	MIMAT0017063	2.17827	3.41296	2.15979	1.58023	0.114055	0.875136				mmu-miR-3071-5p	MIMAT0014850	3.04643	-4.45291	2.14716	-2.07386	0.0380921	0.165775
		mmu-miR-431-5p	MIMAT0001418	4422.59	0.302451	0.19033	1.58908	0.112042	0.875136				mmu-miR-669f-5p	MIMAT0017327	7.47374	-2.64943	1.28971	-2.05429	0.0399478	0.172885
		mmu-miR-421-3p	MIMAT0004869	439.993	-0.377965	0.240086	-1.57429	0.115421	0.875136				mmu-let-7a-5p	MIMAT0000521	125459	-0.350523	0.171295	-2.04631	0.0407256	0.175278
		mmu-miR-1947-5p	MIMAT0009413	26.78	-1.05148	0.668141	-1.57374	0.115548	0.875136				mmu-miR-7068-5p	MIMAT0028042	3.98375	4.03595	1.98668	2.0315	0.0422041	0.180643
		mmu-miR-6998-3p	MIMAT0027899	1.61952	-4.21859	2.70494	-1.55959	0.118857	0.892877				mmu-miR-126a-5p	MIMAT0000137	9.67792	-2.28614	1.12865	-2.02555	0.0428107	0.182238
		mmu-miR-335-5p	MIMAT0000766	274.369	0.433652	0.280667	1.54508	0.122328	0.900489				mmu-miR-29c-3p	MIMAT0000536	7.59671	-2.52442	1.24896	-2.02123	0.0432563	0.183134
		mmu-miR-708-3p	MIMAT0003498	32.4549	1.00959	0.65424	1.54315	0.122794	0.900489				mmu-miR-760-3p	MIMAT0003898	2.80825	4.58816	2.29211	2.00172	0.0453152	0.190814
		mmu-miR-6944-3p	MIMAT0027789	300.761	0.412288	0.266149	1.54909	0.121361	0.900489				mmu-miR-29b-1-5p	MIMAT0004523	2.7582	-4.3082	2.1618	-1.99288	0.0462746	0.193806
		mmu-let-7g-3p	MIMAT0004519	0.9875	3.37957	3.26479	1.03516	0.300595	0.947559				mmu-miR-301b-3p	MIMAT0004186	12.9757	-2.27993	1.14668	-1.98829	0.0467797	0.194874
		mmu-let-7i-5p	MIMAT0000122	92445	0.251647	0.205777	1.22291	0.221364	0.947559				mmu-miR-504-5p	MIMAT0004889	35.9582	1.0447	0.528422	1.97702	0.0480389	0.199055
		mmu-let-7i-3p	MIMAT0004520	12.8121	0.264626	0.892871	0.296377	0.766942	0.947559				mmu-miR-377-5p	MIMAT0017079	43.1674	1.04914	0.531562	1.97369	0.0484169	0.19956
		mmu-miR-27b-5p	MIMAT0004522	1000.74	-0.0976901	0.178959	-0.545879	0.585149	0.947559				mmu-miR-339-3p	MIMAT0004649	2.60403	-4.22935	2.19533	-1.92652	0.0540396	0.221563
		mmu-miR-27b-3p	MIMAT0000126	117603	0.142991	0.165411	0.864458	0.387336	0.947559				mmu-miR-106b-5p	MIMAT0000386	26.0441	-1.27223	0.662794	-1.9195	0.0549208	0.223996
		mmu-miR-29b-3p	MIMAT0000127	179.914	0.530124	0.370289	1.43165	0.152244	0.947559				mmu-miR-101a-3p	MIMAT0000133	24.5791	-1.32119	0.690632	-1.91302	0.0557454	0.226175
		mmu-miR-30b-3p	MIMAT0004524	21.7579	0.801475	0.61795	1.29699	0.194635	0.947559				mmu-miR-32-5p	MIMAT0000654	3.57389	-3.64545	1.91231	-1.90631	0.0566097	0.227314
		mmu-miR-99a-5p	MIMAT0000131	455.725	-0.219389	0.267192	-0.821091	0.411594	0.947559				mmu-miR-133b-3p	MIMAT0000769	2.55216	-4.19882	2.2025	-1.90638	0.0566004	0.227314
		mmu-miR-99b-5p	MIMAT0000132	40355.2	-0.243952	0.169862	-1.43617	0.150953	0.947559				mmu-miR-25-3p	MIMAT0000652	6345.58	-0.390027	0.206369	-1.88995	0.0587644	0.233558
		mmu-miR-99b-3p	MIMAT0004525	586.301	0.184965	0.214639	0.861747	0.388827	0.947559				mmu-miR-7677-3p	MIMAT0029869	10.4299	2.28897	1.20983	1.89197	0.0584952	0.233558
		mmu-miR-101a-5p	MIMAT0004526	0.557666	0.909203	4.02702	0.225775	0.821376	0.947559				mmu-miR-143-3p	MIMAT0000247	235001	-0.431144	0.228821	-1.88419	0.0595387	0.235435
		mmu-miR-101a-3p	MIMAT0000133	50.0567	0.604855	0.446525	1.35458	0.175551	0.947559				mmu-miR-6899-3p	MIMAT0027699	2.98181	4.63398	2.48392	1.86559	0.0620988	0.244318
		mmu-miR-124-5p	MIMAT0004527	0.47776	2.33554	3.9943	0.584719	0.558737	0.947559				mmu-miR-7009-5p	MIMAT0027922	14.2945	1.64498	0.900749	1.82624	0.0678145	0.265465
		mmu-miR-125a-5p	MIMAT0000135	57697	-0.114974	0.177594	-0.647399	0.517374	0.947559				mmu-miR-299a-3p	MIMAT0004577	149.974	-0.672994	0.369857	-1.8196	0.0688193	0.268051
		mmu-miR-125b-2-3p	MIMAT0004529	137.496	0.353092	0.333081	1.06008	0.289109	0.947559				mmu-miR-1195	MIMAT0005856	43.2211	1.26925	0.699792	1.81376	0.0697146	0.270187
		mmu-miR-126a-5p	MIMAT0000137	26.6363	0.146693	0.566799	0.25881	0.795782	0.947559				mmu-miR-540-3p	MIMAT0003167	101.836	-0.709284	0.392741	-1.80598	0.070921	0.273502
		mmu-miR-126a-3p	MIMAT0000138	44.55	-0.466429	0.50883	-0.916668	0.359317	0.947559				mmu-miR-6990-5p	MIMAT0027882	2.12572	5.20444	2.8909	1.80028	0.0718157	0.275588
		mmu-miR-127-5p	MIMAT0004530	21.6872	0.437337	0.693713	0.630429	0.528414	0.947559				mmu-let-7a-1-3p	MIMAT0004620	121.547	-0.57229	0.326156	-1.75465	0.0793191	0.29995
		mmu-miR-127-3p	MIMAT0000139	96209.8	0.0899174	0.203431	0.442005	0.658486	0.947559				mmu-let-7c-2-3p	MIMAT0005439	121.547	-0.57229	0.326156	-1.75465	0.0793191	0.29995
		mmu-miR-128-1-5p	MIMAT0016982	13.9665	-0.734734	0.73939	-0.993703	0.320367	0.947559				mmu-miR-540-5p	MIMAT0004786	3.27687	-3.46423	1.96949	-1.75895	0.0785867	0.29995
		mmu-miR-128-3p	MIMAT0000140	364.194	-0.313497	0.213154	-1.47075	0.141359	0.947559				mmu-miR-374b-5p	MIMAT0003727	34.4175	-1.26776	0.727761	-1.74201	0.0815075	0.306736
		mmu-miR-130a-3p	MIMAT0000141	1438.35	0.173267	0.177195	0.977833	0.328157	0.947559				mmu-miR-1188-3p	MIMAT0017328	3.26408	3.84332	2.21072	1.73849	0.0821246	0.307572
		mmu-miR-9-5p	MIMAT0000142	20.1377	-0.491571	0.674757	-0.728516	0.466298	0.947559				mmu-miR-1843b-5p	MIMAT0019345	88.947	-0.654256	0.377299	-1.73405	0.0829087	0.309023
		mmu-miR-132-5p	MIMAT0016984	16.6523	0.309	0.714564	0.432431	0.665428	0.947559				mmu-miR-125b-2-3p	MIMAT0004529	55.1674	-0.844679	0.490077	-1.72356	0.0847869	0.311938
		mmu-miR-132-3p	MIMAT0000144	913.692	0.162475	0.182851	0.888569	0.374235	0.947559				mmu-miR-34c-3p	MIMAT0004580	463.121	0.390039	0.226796	1.71978	0.0854725	0.311938
		mmu-miR-133a-3p	MIMAT0000145	4.80707	-2.48093	1.64797	-1.50544	0.13221	0.947559				mmu-miR-15a-5p	MIMAT0000526	28.028	-1.07539	0.625731	-1.71861	0.0856859	0.311938
		mmu-miR-134-5p	MIMAT0000146	6117.36	0.252982	0.173777	1.45578	0.145452	0.947559				mmu-miR-125b-1-3p	MIMAT0004669	8872.51	0.28975	0.168945	1.71505	0.0863356	0.311938
		mmu-miR-134-3p	MIMAT0016985	13.7354	-0.48737	0.783658	-0.621916	0.533997	0.947559				mmu-miR-466a-3p	MIMAT0002107	30.953	-0.991253	0.577597	-1.71617	0.0861314	0.311938
		mmu-miR-137-3p	MIMAT0000149	0.359143	-2.03372	4.03391	-0.504157	0.614151	0.947559				mmu-miR-466e-3p	MIMAT0004880	30.953	-0.991253	0.577597	-1.71617	0.0861314	0.311938
		mmu-miR-138-5p	MIMAT0000150	5.65441	0.402386	1.37241	0.293196	0.769372	0.947559				mmu-miR-6412	MIMAT0025165	10.8378	1.65779	0.967233	1.71395	0.086538	0.311938
		mmu-miR-138-2-3p	MIMAT0016987	0.318506	1.75035	4.03734	0.43354	0.664623	0.947559				mmu-miR-6958-3p	MIMAT0027817	2.00259	5.08221	2.96856	1.71201	0.0868942	0.311938
		mmu-miR-140-3p	MIMAT0000152	1257.55	0.107374	0.209235	0.513173	0.60783	0.947559				mmu-miR-140-3p	MIMAT0000152	908.723	0.372666	0.21851	1.70549	0.0881038	0.312016
		mmu-miR-141-3p	MIMAT0000153	2.2998	0.637415	2.46157	0.258946	0.795677	0.947559				mmu-miR-30d-5p	MIMAT0000515	1187.35	0.313099	0.183331	1.70783	0.0876676	0.312016
		mmu-miR-144-5p	MIMAT0016988	0.135524	-1.07769	4.08047	-0.264109	0.791696	0.947559				mmu-miR-330-5p	MIMAT0004642	5.34987	2.2306	1.30795	1.70541	0.0881176	0.312016
		mmu-miR-145a-3p	MIMAT0004534	1448.1	0.0880198	0.177018	0.497236	0.619023	0.947559				mmu-miR-140-5p	MIMAT0000151	111.622	-0.690627	0.407455	-1.69498	0.0900801	0.317522
		mmu-miR-146a-5p	MIMAT0000158	297.233	0.204164	0.244322	0.835637	0.403359	0.947559				mmu-miR-17-5p	MIMAT0000649	147.284	-0.703665	0.417727	-1.68451	0.0920834	0.322096
		mmu-miR-146a-3p	MIMAT0016989	1.257	-3.84472	3.30593	-1.16298	0.244839	0.947559				mmu-miR-467d-3p	MIMAT0004887	3.1234	-3.43705	2.04115	-1.68388	0.0922045	0.322096
		mmu-miR-150-5p	MIMAT0000160	6.79037	0.720773	1.3111	0.549748	0.582492	0.947559				mmu-miR-669o-3p	MIMAT0017347	12.2481	-1.46611	0.877955	-1.66992	0.0949361	0.330157
		mmu-miR-151-5p	MIMAT0004536	4769.85	-0.246168	0.178522	-1.37893	0.167917	0.947559				mmu-miR-361-5p	MIMAT0000704	207.239	-0.425652	0.256996	-1.65626	0.0976685	0.33815
		mmu-miR-151-3p	MIMAT0000161	3607.34	-0.15738	0.158014	-0.995989	0.319256	0.947559				mmu-miR-339-5p	MIMAT0000584	50.5014	0.737255	0.447718	1.64669	0.0996209	0.341822
		mmu-miR-152-3p	MIMAT0000162	1349.79	-0.216545	0.187384	-1.15562	0.247837	0.947559				mmu-miR-190b-5p	MIMAT0004852	5.58567	-2.53529	1.53975	-1.64656	0.0996482	0.341822
		mmu-miR-153-5p	MIMAT0016992	0.796266	3.07268	3.93124	0.781605	0.434447	0.947559				mmu-miR-669l-5p	MIMAT0009418	2.99135	-3.31916	2.01818	-1.64463	0.100045	0.341822
		mmu-miR-155-5p	MIMAT0000165	2008.53	0.206147	0.239647	0.860209	0.389674	0.947559				mmu-miR-7018-3p	MIMAT0027941	4.02755	2.92122	1.79329	1.62897	0.103319	0.351464
		mmu-miR-10b-3p	MIMAT0004538	7.11734	1.50367	1.13478	1.32508	0.185144	0.947559				mmu-miR-466m-3p	MIMAT0014883	2.03239	-3.86988	2.38971	-1.61939	0.105363	0.35686
		mmu-miR-129-1-3p	MIMAT0016994	0.47776	2.33554	3.9943	0.584719	0.558737	0.947559				mmu-miR-128-3p	MIMAT0000140	172.141	-0.477844	0.295598	-1.61653	0.105979	0.357392
		mmu-miR-182-3p	MIMAT0016995	2.32145	1.51804	2.21681	0.684785	0.49348	0.947559				mmu-miR-532-3p	MIMAT0004781	23.7405	1.04631	0.649142	1.61184	0.106997	0.357728
		mmu-miR-184-3p	MIMAT0000213	23.6573	0.926993	0.758044	1.22288	0.221377	0.947559				mmu-miR-1298-3p	MIMAT0014810	10.6188	2.09836	1.30019	1.61389	0.106551	0.357728
		mmu-miR-185-5p	MIMAT0000214	155.3	0.0787894	0.261293	0.301537	0.763005	0.947559				mmu-miR-382-5p	MIMAT0000747	6190.43	0.307016	0.193544	1.58628	0.112675	0.370354
		mmu-miR-185-3p	MIMAT0016996	7.61559	-0.313487	1.21075	-0.25892	0.795697	0.947559				mmu-miR-542-5p	MIMAT0003171	5.62475	-2.15268	1.35417	-1.58967	0.11191	0.370354
		mmu-miR-186-5p	MIMAT0000215	3754.01	-0.171688	0.161757	-1.0614	0.28851	0.947559				mmu-miR-7224-3p	MIMAT0028417	11.6785	1.70458	1.07182	1.59036	0.111753	0.370354
		mmu-miR-186-3p	MIMAT0004540	2.09062	-1.38433	2.06088	-0.671718	0.501763	0.947559				mmu-miR-7674-3p	MIMAT0029857	1.73923	4.91579	3.09839	1.58656	0.112611	0.370354
		mmu-miR-188-5p	MIMAT0000217	0.414358	-2.21499	4.01915	-0.55111	0.581558	0.947559				mmu-miR-5126	MIMAT0020637	4.46048	2.72903	1.72584	1.58128	0.113815	0.372528
		mmu-miR-188-3p	MIMAT0004541	7.37776	-0.711937	1.06905	-0.665954	0.50544	0.947559				mmu-miR-425-5p	MIMAT0004750	339.525	0.432454	0.274689	1.57434	0.115409	0.374598
		mmu-miR-190a-5p	MIMAT0000220	9.07499	-0.206342	0.946716	-0.217956	0.827464	0.947559				mmu-miR-1945	MIMAT0009410	3.49458	2.87309	1.8231	1.57594	0.115041	0.374598
		mmu-miR-190a-3p	MIMAT0016998	1.0834	2.23726	3.2449	0.689471	0.490527	0.947559				mmu-miR-322-3p	MIMAT0000549	55.1533	-0.753265	0.479687	-1.57033	0.116339	0.376051
		mmu-miR-193a-3p	MIMAT0000223	8.21987	-0.239435	0.960581	-0.249261	0.803159	0.947559				mmu-miR-30c-1-3p	MIMAT0004616	11.2786	-1.48406	0.950171	-1.56189	0.118314	0.376923
		mmu-miR-195a-5p	MIMAT0000225	15.3732	-0.656907	0.813022	-0.807982	0.419101	0.947559				mmu-miR-542-3p	MIMAT0003172	10.5298	-1.53635	0.982576	-1.56359	0.117913	0.376923
		mmu-miR-195a-3p	MIMAT0017000	0.52573	2.46151	3.98706	0.617375	0.536987	0.947559				mmu-miR-378c	MIMAT0025138	9.65317	-1.85493	1.18469	-1.56574	0.117408	0.376923
		mmu-miR-199a-3p	MIMAT0000230	63121.6	-0.0945185	0.155958	-0.606051	0.544481	0.947559				mmu-miR-6996-5p	MIMAT0027894	1.73261	4.87188	3.12118	1.56091	0.118545	0.376923
		mmu-miR-200b-3p	MIMAT0000233	0.897857	-3.35913	3.75037	-0.895679	0.370424	0.947559				mmu-miR-664-5p	MIMAT0017353	31.3827	0.885312	0.570354	1.55221	0.120611	0.381935
		mmu-miR-201-5p	MIMAT0000234	0.318506	1.75035	4.03734	0.43354	0.664623	0.947559				mmu-miR-3535	MIMAT0031410	309.8	0.405032	0.261419	1.54936	0.121295	0.382544
		mmu-miR-202-5p	MIMAT0004546	0.175243	0.845862	4.08047	0.207295	0.835779	0.947559				mmu-miR-301a-5p	MIMAT0017008	8.64141	-1.78612	1.15833	-1.54198	0.123078	0.386603
		mmu-miR-204-5p	MIMAT0000237	72.0084	-0.466148	0.406641	-1.14634	0.251656	0.947559				mmu-miR-184-3p	MIMAT0000213	19.0424	1.38118	0.900045	1.53457	0.124889	0.390716
		mmu-miR-290a-5p	MIMAT0000366	0.47776	2.33554	3.9943	0.584719	0.558737	0.947559				mmu-miR-342-5p	MIMAT0004653	17.9949	1.37519	0.89769	1.53192	0.125543	0.391193
		mmu-miR-291a-5p	MIMAT0000367	0.350487	1.87098	4.02703	0.464607	0.642213	0.947559				mmu-miR-503-5p	MIMAT0003188	22.611	-1.07204	0.702187	-1.52671	0.126833	0.393636
		mmu-miR-292a-5p	MIMAT0000369	0.700973	2.87948	3.96702	0.725855	0.467928	0.947559				mmu-miR-99b-3p	MIMAT0004525	362.696	-0.419018	0.275333	-1.52186	0.128044	0.395817
		mmu-miR-295-3p	MIMAT0000373	0.709808	2.91668	3.9655	0.735514	0.462027	0.947559				mmu-miR-1839-3p	MIMAT0009457	11.4997	1.38283	0.9187	1.5052	0.132272	0.407272
		mmu-miR-296-5p	MIMAT0000374	146.424	-0.249516	0.295105	-0.845518	0.397822	0.947559				mmu-miR-183-5p	MIMAT0000212	200.49	-0.400072	0.269161	-1.48636	0.137183	0.420729
		mmu-miR-296-3p	MIMAT0004576	677.289	-0.100629	0.25777	-0.390384	0.696253	0.947559				mmu-miR-467h	MIMAT0005855	19.2722	1.02764	0.693255	1.48234	0.138251	0.42083
		mmu-miR-297a-5p	MIMAT0000375	0.414358	-2.21499	4.01915	-0.55111	0.581558	0.947559				mmu-miR-3072-5p	MIMAT0014852	1.81628	3.89539	2.62817	1.48217	0.138296	0.42083
		mmu-miR-298-5p	MIMAT0000376	23107.5	-0.16937	0.151679	-1.11664	0.26415	0.947559				mmu-miR-17-3p	MIMAT0000650	2.98238	-3.3161	2.25606	-1.46986	0.141599	0.427738
		mmu-miR-298-3p	MIMAT0017007	3.15873	-1.11901	1.97781	-0.565782	0.571542	0.947559				mmu-miR-181c-5p	MIMAT0000674	525.158	0.33139	0.226497	1.46311	0.143438	0.427738
		mmu-miR-299a-5p	MIMAT0000377	184.906	0.298759	0.272826	1.09505	0.273493	0.947559				mmu-miR-379-3p	MIMAT0017080	326.645	0.378542	0.258339	1.46529	0.142842	0.427738
		mmu-miR-300-5p	MIMAT0004578	0.530058	0.909203	4.02702	0.225775	0.821376	0.947559				mmu-miR-652-3p	MIMAT0003711	83.9009	0.614891	0.420708	1.46156	0.143861	0.427738
		mmu-miR-301a-5p	MIMAT0017008	34.9441	-0.303166	0.487755	-0.621554	0.534235	0.947559				mmu-miR-6240	MIMAT0024861	34.5324	0.869352	0.593936	1.46371	0.143273	0.427738
		mmu-miR-301a-3p	MIMAT0000379	1559.05	0.051958	0.200971	0.258535	0.795994	0.947559				mmu-miR-3569-3p	MIMAT0029855	1.54598	4.74633	3.23254	1.4683	0.142024	0.427738
		mmu-miR-34c-5p	MIMAT0000381	25427.7	-0.0772751	0.206813	-0.373647	0.708667	0.947559				mmu-miR-362-3p	MIMAT0004684	2.58302	-3.0851	2.12945	-1.44878	0.1474	0.436595
		mmu-miR-34b-5p	MIMAT0000382	266.085	0.406143	0.305286	1.33037	0.183396	0.947559				mmu-let-7c-5p	MIMAT0000523	81218.8	-0.26387	0.182948	-1.44233	0.14921	0.438069
		mmu-let-7d-5p	MIMAT0000383	34042.5	0.185764	0.152823	1.21555	0.224155	0.947559				mmu-miR-381-5p	MIMAT0017081	2.78474	3.59673	2.49167	1.4435	0.14888	0.438069
		mmu-let-7d-3p	MIMAT0000384	9601.55	-0.241211	0.177715	-1.35729	0.174689	0.947559				mmu-miR-7669-3p	MIMAT0029845	19.7794	1.17255	0.813707	1.441	0.149585	0.438069
		mmu-miR-106a-5p	MIMAT0000385	0.317205	1.7434	4.03795	0.431754	0.66592	0.947559				mmu-miR-193b-5p	MIMAT0017271	5.26475	2.70553	1.88638	1.43424	0.151504	0.440378
		mmu-miR-106b-5p	MIMAT0000386	55.7834	-0.206542	0.410436	-0.503225	0.614806	0.947559				mmu-miR-3071-3p	MIMAT0014851	18.2266	-1.24745	0.869436	-1.43478	0.151349	0.440378
		mmu-miR-106b-3p	MIMAT0004582	644.292	-0.292124	0.203492	-1.43555	0.151129	0.947559				mmu-miR-6986-5p	MIMAT0027874	2.54134	3.29109	2.30752	1.42625	0.153797	0.445382
		mmu-miR-130b-5p	MIMAT0004583	368.998	0.0614598	0.231363	0.265642	0.790515	0.947559				mmu-let-7d-5p	MIMAT0000383	17099.8	-0.224901	0.158159	-1.42199	0.155028	0.447286
		mmu-miR-130b-3p	MIMAT0000387	74.2593	0.167272	0.374777	0.446324	0.655363	0.947559				mmu-miR-6900-3p	MIMAT0027701	2.53598	3.28745	2.32856	1.4118	0.15801	0.454205
		mmu-miR-19b-3p	MIMAT0000513	448.306	0.355848	0.253915	1.40144	0.161081	0.947559				mmu-miR-6948-3p	MIMAT0027797	6.3406	1.92232	1.36559	1.40768	0.159226	0.456018
		mmu-miR-30d-3p	MIMAT0017011	29.1682	0.132824	0.586562	0.226446	0.820855	0.947559				mmu-miR-185-5p	MIMAT0000214	78.7405	-0.603293	0.433305	-1.39231	0.16383	0.464634
		mmu-miR-148a-5p	MIMAT0004617	355.8	0.217455	0.230994	0.941387	0.346507	0.947559				mmu-miR-669k-5p	MIMAT0017323	1.86019	3.95948	2.83713	1.39559	0.162837	0.464634
		mmu-miR-148a-3p	MIMAT0000516	1205.72	0.0957549	0.203503	0.470533	0.637975	0.947559				mmu-miR-124b-3p	MIMAT0049857	1.25232	4.43835	3.18923	1.39167	0.164023	0.464634
		mmu-miR-192-5p	MIMAT0000517	1682.53	-0.0504092	0.162395	-0.310412	0.756248	0.947559				mmu-miR-329-5p	MIMAT0017032	25.6573	-0.847426	0.612917	-1.38261	0.166785	0.46618
		mmu-miR-196a-5p	MIMAT0000518	12562.2	0.529821	0.597682	0.886459	0.37537	0.947559				mmu-miR-365-1-5p	MIMAT0017077	1.44384	4.60843	3.33286	1.38273	0.166749	0.46618
		mmu-miR-196a-2-3p	MIMAT0004618	1.00829	-3.51185	3.27522	-1.07225	0.283608	0.947559				mmu-miR-431-3p	MIMAT0004753	83.4673	0.555226	0.401747	1.38203	0.166963	0.46618
		mmu-miR-200a-3p	MIMAT0000519	0.826945	3.12155	3.21699	0.970332	0.331881	0.947559				mmu-miR-3099-3p	MIMAT0014816	1.44384	4.60843	3.33286	1.38273	0.166749	0.46618
		mmu-let-7a-2-3p	MIMAT0017015	0.425885	2.18541	4.00377	0.545837	0.585178	0.947559				mmu-miR-676-3p	MIMAT0003782	2812.81	0.324984	0.236228	1.37572	0.168908	0.469343
		mmu-let-7b-5p	MIMAT0000522	61916.9	-0.0742705	0.153695	-0.483231	0.628931	0.947559				mmu-miR-7056-3p	MIMAT0028017	1.43042	4.59605	3.34391	1.37445	0.169301	0.469343
		mmu-let-7c-5p	MIMAT0000523	157903	0.108263	0.145438	0.744395	0.456638	0.947559				mmu-miR-494-5p	MIMAT0017215	1.64293	-3.56596	2.63429	-1.35367	0.175841	0.484029
		mmu-let-7c-1-3p	MIMAT0004622	57.3249	-0.441102	0.884762	-0.498554	0.618093	0.947559				mmu-miR-6901-5p	MIMAT0027702	1.84665	-3.73705	2.75867	-1.35466	0.175527	0.484029
		mmu-let-7f-2-3p	MIMAT0017017	0.406572	-2.25465	4.01615	-0.561396	0.574528	0.947559				mmu-miR-377-3p	MIMAT0000741	14.5444	-1.29359	0.961662	-1.34516	0.178574	0.489821
		mmu-miR-15a-5p	MIMAT0000526	61.6903	-0.188743	0.561423	-0.336186	0.736731	0.947559				mmu-miR-6898-5p	MIMAT0027696	1.35273	4.55418	3.39635	1.3409	0.179952	0.491869
		mmu-miR-16-1-3p	MIMAT0004625	0.283923	1.6069	4.05073	0.396693	0.691594	0.947559				mmu-miR-1983	MIMAT0009455	116.561	-0.495044	0.370276	-1.33696	0.181235	0.493645
		mmu-miR-16-2-3p	MIMAT0017018	11.4912	0.322098	0.844199	0.381543	0.702801	0.947559				mmu-let-7c-1-3p	MIMAT0004622	10.7431	-1.34768	1.0112	-1.33275	0.182614	0.495667
		mmu-miR-18a-5p	MIMAT0000528	55.6342	-0.344458	0.406312	-0.847767	0.396568	0.947559				mmu-miR-365-2-5p	MIMAT0017179	16.7664	1.00885	0.759198	1.32884	0.183901	0.497427
		mmu-miR-18a-3p	MIMAT0004626	32.3484	-0.690712	0.543546	-1.27075	0.203817	0.947559				mmu-miR-6963-5p	MIMAT0027826	1.15728	4.31116	3.26353	1.32101	0.186498	0.502705
		mmu-miR-20a-5p	MIMAT0000529	210.623	0.286208	0.305507	0.93683	0.348846	0.947559				mmu-miR-6940-3p	MIMAT0027781	2.8707	2.8472	2.15967	1.31835	0.187386	0.503358
		mmu-miR-20a-3p	MIMAT0004627	0.159253	0.845862	4.08047	0.207295	0.835779	0.947559				mmu-miR-30a-3p	MIMAT0000129	2296.89	0.282167	0.214902	1.313	0.189182	0.5047
		mmu-miR-21a-3p	MIMAT0004628	67.3669	-0.154633	0.464092	-0.333196	0.738987	0.947559				mmu-miR-1934-5p	MIMAT0009398	6.58464	1.74711	1.32989	1.31372	0.188941	0.5047
		mmu-miR-22-5p	MIMAT0004629	63.3725	0.496309	0.4163	1.19219	0.233186	0.947559				mmu-miR-3154	MIMAT0035714	1.53399	-3.46206	2.64453	-1.30914	0.190487	0.506449
		mmu-miR-23a-3p	MIMAT0000532	3417.43	-0.0622307	0.186138	-0.334326	0.738134	0.947559				mmu-miR-1193-3p	MIMAT0005851	16.3223	1.00366	0.772809	1.29871	0.194042	0.514145
		mmu-miR-24-2-5p	MIMAT0005440	3643.21	-0.0766691	0.189513	-0.404559	0.685802	0.947559				mmu-miR-543-5p	MIMAT0017207	30.628	0.78651	0.608615	1.29229	0.196255	0.51743
		mmu-miR-26a-5p	MIMAT0000533	113406	-0.118966	0.152378	-0.780733	0.43496	0.947559				mmu-miR-1193-5p	MIMAT0017329	1.74379	-3.64822	2.82832	-1.28989	0.197089	0.51743
		mmu-miR-29a-5p	MIMAT0004631	7.23852	-1.38663	1.15006	-1.2057	0.227932	0.947559				mmu-miR-1948-3p	MIMAT0009415	4.59654	2.08318	1.61568	1.28936	0.197274	0.51743
		mmu-miR-29a-3p	MIMAT0000535	2427.2	0.107696	0.181668	0.592815	0.553305	0.947559				mmu-miR-3082-5p	MIMAT0014872	1.71867	-3.62433	2.83343	-1.27913	0.20085	0.525042
		mmu-miR-29c-3p	MIMAT0000536	17.6658	0.497262	0.703474	0.706867	0.479649	0.947559				mmu-miR-148a-5p	MIMAT0004617	137.456	0.426504	0.334496	1.27507	0.202286	0.525268
		mmu-miR-27a-3p	MIMAT0000537	4893.03	-0.199274	0.17438	-1.14276	0.25314	0.947559				mmu-miR-1224-5p	MIMAT0005460	8.30586	3.75626	2.94406	1.27588	0.201998	0.525268
		mmu-miR-31-3p	MIMAT0004634	29.174	-0.436269	0.609676	-0.715576	0.474253	0.947559				mmu-miR-877-3p	MIMAT0004862	7.78957	1.74283	1.39416	1.25009	0.211267	0.546768
		mmu-miR-92a-3p	MIMAT0000539	689.93	-0.148392	0.205827	-0.720957	0.470936	0.947559				mmu-miR-326-3p	MIMAT0000559	5.57201	1.53095	1.2537	1.22115	0.22203	0.572719
		mmu-miR-93-5p	MIMAT0000540	840.256	-0.266848	0.224684	-1.18766	0.234968	0.947559				mmu-miR-150-5p	MIMAT0000160	7.14937	1.77002	1.46829	1.2055	0.228009	0.576817
		mmu-miR-93-3p	MIMAT0004636	2.55926	0.604366	2.12786	0.284025	0.776391	0.947559				mmu-miR-448-3p	MIMAT0001533	27.8585	-0.925912	0.770605	-1.20154	0.229542	0.576817
		mmu-miR-96-5p	MIMAT0000541	25.8153	0.194529	0.630249	0.308655	0.757584	0.947559				mmu-miR-1895	MIMAT0007867	6.96314	-1.70624	1.41585	-1.2051	0.228166	0.576817
		mmu-miR-96-3p	MIMAT0017021	0.700973	2.87948	3.96702	0.725855	0.467928	0.947559				mmu-miR-344e-3p	MIMAT0014924	2.21258	3.2335	2.67222	1.21004	0.226262	0.576817
		mmu-miR-34a-3p	MIMAT0017022	4.85926	-0.69806	1.59262	-0.438309	0.661162	0.947559				mmu-miR-3105-3p	MIMAT0014942	1.38646	-3.31815	2.73571	-1.2129	0.225168	0.576817
		mmu-miR-98-5p	MIMAT0000545	10779.1	0.0993251	0.180114	0.551456	0.581321	0.947559				mmu-miR-5128	MIMAT0020639	69.9124	0.491203	0.404647	1.21391	0.224784	0.576817
		mmu-miR-98-3p	MIMAT0017023	127.223	-0.132611	0.289802	-0.45759	0.647247	0.947559				mmu-miR-6960-5p	MIMAT0027820	3.861	2.15392	1.78679	1.20547	0.228022	0.576817
		mmu-miR-103-1-5p	MIMAT0017024	0.159253	0.845862	4.08047	0.207295	0.835779	0.947559				mmu-miR-7070-5p	MIMAT0028046	1.15948	4.33232	3.60178	1.20283	0.229044	0.576817
		mmu-miR-103-3p	MIMAT0000546	3504.81	0.231598	0.177448	1.30516	0.191838	0.947559				mmu-miR-5622-3p	MIMAT0022372	1.55139	3.63109	3.03104	1.19797	0.230929	0.578437
		mmu-miR-103-2-5p	MIMAT0017025	0.998147	1.33461	3.0367	0.439495	0.660303	0.947559				mmu-miR-433-5p	MIMAT0001419	95.6821	0.410971	0.345627	1.18906	0.234416	0.58529
		mmu-miR-322-3p	MIMAT0000549	109.351	-0.168008	0.386334	-0.434877	0.663652	0.947559				mmu-miR-155-5p	MIMAT0000165	1322.51	0.351609	0.297862	1.18044	0.237824	0.5919
		mmu-miR-323-5p	MIMAT0004638	25.0072	0.689182	0.583089	1.18195	0.237226	0.947559				mmu-miR-22-3p	MIMAT0000531	126540	-0.204037	0.173433	-1.17646	0.239411	0.593487
		mmu-miR-324-5p	MIMAT0000555	238.262	-0.172885	0.242025	-0.714327	0.475025	0.947559				mmu-miR-224-5p	MIMAT0000671	1.14434	4.2737	3.63711	1.17502	0.239985	0.593487
		mmu-miR-324-3p	MIMAT0000556	8.0718	-0.334028	0.954984	-0.349773	0.726509	0.947559				mmu-miR-500-3p	MIMAT0003507	1.97456	-2.71382	2.31751	-1.17101	0.241596	0.595581
		mmu-miR-326-3p	MIMAT0000559	7.12388	0.287486	1.06553	0.269807	0.787309	0.947559				mmu-miR-466d-3p	MIMAT0004931	1.52234	-3.45572	2.95649	-1.16886	0.24246	0.595825
		mmu-miR-328-3p	MIMAT0000565	2152.53	0.218188	0.179208	1.21752	0.223408	0.947559				mmu-miR-22-5p	MIMAT0004629	19.7926	-0.853397	0.733683	-1.16317	0.244761	0.599588
		mmu-miR-329-3p	MIMAT0000567	89.6539	-0.246417	0.411862	-0.5983	0.54964	0.947559				mmu-miR-876-5p	MIMAT0004854	13.0605	-1.09065	0.94241	-1.1573	0.247148	0.603538
		mmu-miR-330-3p	MIMAT0000569	1.03917	2.30014	2.97773	0.772448	0.439849	0.947559				mmu-miR-26b-3p	MIMAT0004630	12.538	0.961613	0.834866	1.15182	0.249396	0.606717
		mmu-miR-331-3p	MIMAT0000571	13.5088	-0.723066	1.01246	-0.714166	0.475124	0.947559				mmu-miR-8098	MIMAT0031400	7.45764	1.25754	1.0932	1.15033	0.250008	0.606717
		mmu-miR-337-5p	MIMAT0004644	451.577	0.247149	0.211103	1.17075	0.241699	0.947559				mmu-miR-138-5p	MIMAT0000150	3.13652	-2.22563	1.94913	-1.14186	0.253512	0.609524
		mmu-miR-337-3p	MIMAT0000578	7.71883	0.55315	1.06019	0.521746	0.601848	0.947559				mmu-miR-210-5p	MIMAT0017052	104.34	0.417064	0.365031	1.14254	0.253228	0.609524
		mmu-miR-148b-3p	MIMAT0000580	938.304	-0.22027	0.181916	-1.21084	0.225957	0.947559				mmu-miR-7658-5p	MIMAT0029822	1.72722	2.99525	2.62125	1.14268	0.253172	0.609524
		mmu-miR-339-5p	MIMAT0000584	41.6558	0.628335	0.5064	1.24079	0.214685	0.947559				mmu-miR-23a-5p	MIMAT0017019	1.30158	-3.23146	2.84363	-1.13639	0.255794	0.611239
		mmu-miR-339-3p	MIMAT0004649	8.36351	0.241494	1.01331	0.238322	0.811631	0.947559				mmu-miR-6418-3p	MIMAT0025174	3.20771	2.35124	2.06799	1.13697	0.255552	0.611239
		mmu-miR-341-5p	MIMAT0017037	4.54979	0.96132	1.29029	0.745043	0.456246	0.947559				mmu-miR-7237-3p	MIMAT0028443	1.45449	-3.38859	2.99871	-1.13002	0.25847	0.615743
		mmu-miR-341-3p	MIMAT0000588	2084.38	0.273509	0.235327	1.16225	0.245133	0.947559				mmu-miR-92a-1-5p	MIMAT0017066	21.923	-0.822203	0.729136	-1.12764	0.259472	0.616245
		mmu-miR-342-5p	MIMAT0004653	18.6374	0.202277	0.679606	0.297639	0.765979	0.947559				mmu-miR-3109-3p	MIMAT0014950	8.80693	-1.33118	1.19593	-1.11309	0.265668	0.629044
		mmu-miR-344-3p	MIMAT0000593	4.63552	1.42384	1.62507	0.876176	0.380934	0.947559				mmu-miR-7062-5p	MIMAT0028028	1.42881	-3.36024	3.02835	-1.10959	0.267174	0.630693
		mmu-miR-345-5p	MIMAT0000595	117.588	-0.424134	0.310613	-1.36547	0.172104	0.947559				mmu-miR-193a-5p	MIMAT0004544	93.0743	0.437465	0.396728	1.10268	0.270165	0.632007
		mmu-miR-345-3p	MIMAT0004656	201.07	0.113935	0.270853	0.420653	0.674008	0.947559				mmu-miR-340-3p	MIMAT0000586	2.94517	2.17712	1.97286	1.10353	0.269796	0.632007
		mmu-miR-346-5p	MIMAT0000597	0.159253	0.845862	4.08047	0.207295	0.835779	0.947559				mmu-miR-410-3p	MIMAT0001091	2804.92	0.239167	0.216404	1.10519	0.269079	0.632007
		mmu-miR-346-3p	MIMAT0017039	0.283923	1.6069	4.05073	0.396693	0.691594	0.947559				mmu-miR-212-5p	MIMAT0017053	43.0608	0.56054	0.512615	1.09349	0.274178	0.638002
		mmu-miR-351-3p	MIMAT0017042	1.25859	1.07808	2.77319	0.388752	0.697459	0.947559				mmu-miR-193b-3p	MIMAT0004859	89.1236	0.406431	0.371827	1.09306	0.274365	0.638002
		mmu-miR-101b-5p	MIMAT0017046	0.406572	-2.25465	4.01615	-0.561396	0.574528	0.947559				mmu-miR-1231-3p	MIMAT0022358	3.03739	1.91273	1.75815	1.08792	0.276628	0.64135
		mmu-miR-10a-5p	MIMAT0000648	328383	0.326075	0.426819	0.763966	0.444888	0.947559				mmu-miR-383-5p	MIMAT0000748	92.4455	0.543444	0.504101	1.07805	0.281013	0.649583
		mmu-miR-17-3p	MIMAT0000650	8.11417	-1.23368	1.0711	-1.15178	0.249411	0.947559				mmu-miR-7687-3p	MIMAT0029903	3.20505	2.03396	1.90038	1.07029	0.284488	0.655669
		mmu-miR-19a-5p	MIMAT0004660	0.207179	-1.07769	4.08047	-0.264109	0.791696	0.947559				mmu-miR-708-5p	MIMAT0004828	15.5207	-1.03915	0.981112	-1.05916	0.289528	0.663359
		mmu-miR-19a-3p	MIMAT0000651	72.2728	0.138685	0.479486	0.289237	0.7724	0.947559				mmu-miR-1187	MIMAT0005837	16.2714	-0.872388	0.823163	-1.0598	0.289236	0.663359
		mmu-miR-25-5p	MIMAT0017049	36.5502	-0.150391	0.485068	-0.310041	0.75653	0.947559				mmu-miR-698-5p	MIMAT0022930	0.966237	4.06985	3.8704	1.05153	0.293015	0.667422
		mmu-miR-25-3p	MIMAT0000652	9957.9	-0.177115	0.171883	-1.03044	0.302805	0.947559				mmu-miR-3097-5p	MIMAT0014915	0.966237	4.06985	3.8704	1.05153	0.293015	0.667422
		mmu-miR-28a-5p	MIMAT0000653	2110.76	0.0820502	0.157611	0.520587	0.602654	0.947559				mmu-miR-15b-5p	MIMAT0000124	260.958	-0.261908	0.250887	-1.04393	0.296518	0.667593
		mmu-miR-28a-3p	MIMAT0004661	1650.86	0.254149	0.196895	1.29078	0.196779	0.947559				mmu-miR-410-5p	MIMAT0017172	24.7996	-0.71194	0.681376	-1.04486	0.296089	0.667593
		mmu-miR-32-5p	MIMAT0000654	10.4531	-0.423757	0.838019	-0.505665	0.613092	0.947559				mmu-miR-672-5p	MIMAT0003735	31.0691	-0.606831	0.579242	-1.04763	0.294809	0.667593
		mmu-miR-100-5p	MIMAT0000655	4480.35	0.0623109	0.188874	0.329906	0.741471	0.947559				mmu-miR-7649-3p	MIMAT0029801	2.86677	-2.06876	1.97865	-1.04554	0.295773	0.667593
		mmu-miR-139-3p	MIMAT0004662	1.43657	-4.03743	3.15248	-1.28072	0.200293	0.947559				mmu-miR-7117-5p	MIMAT0028131	1.30139	-3.23086	3.11511	-1.03716	0.299662	0.672728
		mmu-miR-200c-3p	MIMAT0000657	2.50297	2.449	2.0267	1.20837	0.226906	0.947559				mmu-miR-30c-2-3p	MIMAT0005438	310.442	0.279525	0.270899	1.03184	0.302145	0.676353
		mmu-miR-210-3p	MIMAT0000658	277.922	-0.300759	0.295075	-1.01926	0.308079	0.947559				mmu-miR-1231-5p	MIMAT0022357	1.14453	-3.04343	2.9554	-1.02978	0.303111	0.676572
		mmu-miR-212-5p	MIMAT0017053	66.5651	-0.172321	0.375859	-0.458474	0.646612	0.947559				mmu-miR-5130	MIMAT0020641	4.40361	1.79504	1.75663	1.02187	0.306844	0.682948
		mmu-miR-212-3p	MIMAT0000659	119.643	-0.174067	0.324802	-0.535918	0.592015	0.947559				mmu-miR-18a-3p	MIMAT0004626	23.8428	0.641441	0.630162	1.0179	0.308727	0.685179
		mmu-miR-181a-1-3p	MIMAT0000660	1007.19	-0.0889958	0.194036	-0.458657	0.646481	0.947559				mmu-miR-30d-3p	MIMAT0017011	4.31904	1.5066	1.49201	1.00978	0.3126	0.690956
		mmu-miR-214-5p	MIMAT0004664	452.367	-0.0661549	0.244079	-0.271039	0.786361	0.947559				mmu-miR-6935-5p	MIMAT0027770	1.16714	-3.06351	3.037	-1.00873	0.313103	0.690956
		mmu-miR-218-5p	MIMAT0000663	77.9899	-0.521367	0.403865	-1.29094	0.196723	0.947559				mmu-miR-3072-3p	MIMAT0014853	14.2631	0.78921	0.78399	1.00666	0.314099	0.691195
		mmu-miR-218-2-3p	MIMAT0005444	0.135524	-1.07769	4.08047	-0.264109	0.791696	0.947559				mmu-miR-99a-5p	MIMAT0000131	244.648	-0.289787	0.289393	-1.00136	0.316652	0.694514
		mmu-miR-33-5p	MIMAT0000667	3.60657	-1.4024	1.83113	-0.765864	0.443757	0.947559				mmu-miR-7235-3p	MIMAT0028439	1.55213	2.77749	2.77795	0.999835	0.31739	0.694514
		mmu-miR-221-5p	MIMAT0017060	484.951	-0.219516	0.192611	-1.13968	0.254418	0.947559				mmu-miR-669b-5p	MIMAT0003476	1.24845	-3.17312	3.19677	-0.992602	0.320904	0.69828
		mmu-miR-221-3p	MIMAT0000669	18681.3	0.0924539	0.18363	0.503479	0.614628	0.947559				mmu-miR-3094-5p	MIMAT0014909	1.25096	-3.166	3.18742	-0.99328	0.320574	0.69828
		mmu-miR-199b-5p	MIMAT0000672	55.8937	-0.342638	0.398295	-0.860263	0.389644	0.947559				mmu-miR-186-3p	MIMAT0004540	0.866303	3.86986	3.98534	0.971024	0.331536	0.705255
		mmu-miR-199b-3p	MIMAT0004667	63121.6	-0.0945185	0.155958	-0.606051	0.544481	0.947559				mmu-miR-205-5p	MIMAT0000238	18.54	0.696463	0.710129	0.980755	0.326713	0.705255
		mmu-miR-135a-2-3p	MIMAT0017064	1.0359	-3.55166	3.55697	-0.998507	0.318034	0.947559				mmu-miR-135a-2-3p	MIMAT0017064	0.866303	3.86986	3.98534	0.971024	0.331536	0.705255
		mmu-miR-19b-1-5p	MIMAT0017065	0.271048	-1.71525	4.06004	-0.422471	0.672681	0.947559				mmu-miR-666-3p	MIMAT0004823	153.709	0.301536	0.309482	0.974325	0.329895	0.705255
		mmu-miR-181b-5p	MIMAT0000673	11792.6	-0.147776	0.168807	-0.875416	0.381348	0.947559				mmu-miR-714	MIMAT0003505	0.866303	3.86986	3.98534	0.971024	0.331536	0.705255
		mmu-miR-181b-1-3p	MIMAT0017067	11.4747	-0.285817	0.873914	-0.327054	0.743627	0.947559				mmu-miR-467d-5p	MIMAT0004886	14.7166	0.874704	0.890901	0.98182	0.326189	0.705255
		mmu-miR-181c-3p	MIMAT0017068	355.782	0.322719	0.234719	1.37492	0.169158	0.947559				mmu-miR-1941-5p	MIMAT0009405	0.858253	3.85751	3.98601	0.967763	0.333163	0.705255
		mmu-miR-7a-5p	MIMAT0000677	283.76	-0.427425	0.308092	-1.38733	0.165342	0.947559				mmu-miR-3057-5p	MIMAT0014822	95.2945	0.333463	0.34417	0.96889	0.3326	0.705255
		mmu-miR-7b-5p	MIMAT0000678	3272.7	-0.195684	0.226223	-0.865004	0.387036	0.947559				mmu-miR-6929-3p	MIMAT0027759	0.866303	3.86986	3.98534	0.971024	0.331536	0.705255
		mmu-miR-217-5p	MIMAT0000679	0.602429	2.67561	3.96422	0.674941	0.499713	0.947559				mmu-miR-7674-5p	MIMAT0029856	0.866303	3.86986	3.98534	0.971024	0.331536	0.705255
		mmu-miR-194-2-3p	MIMAT0017073	0.567846	2.59695	3.97993	0.65251	0.514072	0.947559				mmu-miR-1955-5p	MIMAT0009426	5.16625	-1.43821	1.48919	-0.965768	0.33416	0.705449
		mmu-miR-219a-2-3p	MIMAT0022841	0.414358	-2.21499	4.01915	-0.55111	0.581558	0.947559				mmu-miR-1969	MIMAT0009442	1.19783	-3.10576	3.22226	-0.963847	0.335122	0.705569
		mmu-miR-361-5p	MIMAT0000704	442.674	0.0611525	0.21609	0.282996	0.77718	0.947559				mmu-miR-3103-3p	MIMAT0014938	5.55798	1.2522	1.30173	0.961951	0.336074	0.705665
		mmu-miR-361-3p	MIMAT0017075	116.275	-0.0732639	0.291873	-0.251013	0.801804	0.947559				mmu-miR-7118-3p	MIMAT0028134	0.765416	3.70293	3.87337	0.955996	0.339074	0.710051
		mmu-miR-362-3p	MIMAT0004684	9.18852	1.09611	1.01575	1.07911	0.280537	0.947559				mmu-miR-124-3p	MIMAT0000134	0.77299	3.75218	3.99193	0.93994	0.347248	0.723279
		mmu-miR-365-1-5p	MIMAT0017077	4.66268	-0.746829	1.63294	-0.457352	0.647418	0.947559				mmu-miR-8100	MIMAT0031403	0.77299	3.75218	3.99193	0.93994	0.347248	0.723279
		mmu-miR-365-3p	MIMAT0000711	500.22	-0.233138	0.216414	-1.07727	0.281357	0.947559				mmu-miR-7653-5p	MIMAT0029812	2.87878	1.99752	2.15609	0.926453	0.354211	0.735813
		mmu-miR-375-3p	MIMAT0000739	3.0977	1.26674	1.74973	0.723965	0.469087	0.947559				mmu-miR-181b-1-3p	MIMAT0017067	3.10237	-1.61622	1.75661	-0.920075	0.357534	0.740741
		mmu-miR-377-5p	MIMAT0017079	47.2531	0.316364	0.459002	0.689244	0.490669	0.947559				mmu-miR-196a-1-3p	MIMAT0017013	1.13375	-3.03036	3.31362	-0.914515	0.360446	0.744795
		mmu-miR-379-3p	MIMAT0017080	559.491	0.175878	0.2141	0.821476	0.411375	0.947559				mmu-miR-337-5p	MIMAT0004644	261.677	0.236309	0.259582	0.910346	0.36264	0.747346
		mmu-miR-381-5p	MIMAT0017081	0.955105	-2.28401	3.37861	-0.676022	0.499027	0.947559				mmu-miR-6909-5p	MIMAT0027718	11.3388	0.896477	0.987203	0.908098	0.363826	0.747812
		mmu-miR-381-3p	MIMAT0000746	1398.35	0.143874	0.215698	0.667013	0.504764	0.947559				mmu-miR-676-5p	MIMAT0003781	87.415	0.395926	0.437022	0.905965	0.364954	0.748157
		mmu-miR-383-5p	MIMAT0000748	80.0167	-0.221596	0.494102	-0.448481	0.653806	0.947559				mmu-miR-3473a	MIMAT0015645	7.63741	1.01567	1.12959	0.899155	0.36857	0.753585
		mmu-miR-133b-3p	MIMAT0000769	0.718286	-3.03689	3.97081	-0.764803	0.444389	0.947559				mmu-miR-337-3p	MIMAT0000578	8.69758	0.884603	0.98717	0.8961	0.370199	0.754935
		mmu-miR-181b-2-3p	MIMAT0017084	6.65589	-1.68224	1.16498	-1.444	0.148738	0.947559				mmu-miR-324-5p	MIMAT0000555	149.899	-0.257804	0.29625	-0.870226	0.384177	0.779564
		mmu-miR-215-5p	MIMAT0000904	1.09353	2.27523	2.93109	0.77624	0.437607	0.947559				mmu-miR-6913-3p	MIMAT0027727	1.48668	2.40681	2.76631	0.870041	0.384278	0.779564
		mmu-miR-384-3p	MIMAT0001076	0.573611	-1.25322	4.01915	-0.311813	0.755183	0.947559				mmu-miR-494-3p	MIMAT0003182	5.90445	-1.33381	1.54372	-0.864023	0.387575	0.784211
		mmu-miR-196b-5p	MIMAT0001081	2150.08	0.363077	0.411843	0.88159	0.377999	0.947559				mmu-miR-1306-3p	MIMAT0009411	0.934539	-2.75105	3.1969	-0.860537	0.389493	0.785845
		mmu-miR-410-5p	MIMAT0017172	363	0.230037	0.221557	1.03828	0.299141	0.947559				mmu-miR-1258-3p	MIMAT0029905	1.64453	-2.31973	2.70084	-0.858891	0.390401	0.785845
		mmu-miR-376b-3p	MIMAT0001092	80.8696	-0.392739	0.353891	-1.10977	0.267096	0.947559				mmu-miR-1946a	MIMAT0009412	11.3241	0.748585	0.873939	0.856564	0.391686	0.7864
		mmu-miR-411-3p	MIMAT0001093	5002.94	0.0483856	0.180599	0.267917	0.788764	0.947559				mmu-miR-669o-5p	MIMAT0009421	3.51647	-1.72607	2.03985	-0.846174	0.397456	0.795933
		mmu-miR-370-3p	MIMAT0001095	1067.47	-0.102615	0.230013	-0.446125	0.655507	0.947559				mmu-miR-203-3p	MIMAT0000236	4.76688	-1.26509	1.49976	-0.843528	0.398933	0.796843
		mmu-miR-425-5p	MIMAT0004750	460.331	-0.0675706	0.218923	-0.30865	0.757588	0.947559				mmu-miR-467f	MIMAT0005846	1.02374	-2.88286	3.42512	-0.841682	0.399966	0.796864
		mmu-miR-425-3p	MIMAT0001342	44.0809	-0.195883	0.443867	-0.441311	0.658988	0.947559				mmu-miR-375-3p	MIMAT0000739	2.3814	1.73942	2.08911	0.832613	0.405063	0.800929
		mmu-miR-433-5p	MIMAT0001419	156.857	0.473519	0.320418	1.47782	0.139457	0.947559				mmu-miR-147-5p	MIMAT0017269	6.3339	1.12519	1.34748	0.835036	0.403697	0.800929
		mmu-miR-433-3p	MIMAT0001420	1608.43	0.24531	0.208056	1.17906	0.238374	0.947559				mmu-miR-3572-3p	MIMAT0020636	0.579742	3.34618	4.01914	0.832563	0.405091	0.800929
		mmu-miR-434-5p	MIMAT0001421	4149.33	0.254293	0.200361	1.26917	0.204379	0.947559				mmu-miR-130a-5p	MIMAT0016983	3.11561	1.58002	1.91188	0.826421	0.408565	0.801694
		mmu-miR-365-2-5p	MIMAT0017179	230.238	-0.199641	0.246644	-0.809431	0.418267	0.947559				mmu-miR-296-3p	MIMAT0004576	599.089	-0.180563	0.217647	-0.829615	0.406756	0.801694
		mmu-miR-449a-3p	MIMAT0017180	0.876217	3.20249	3.79125	0.844706	0.398275	0.947559				mmu-miR-434-5p	MIMAT0001421	2459.48	0.165447	0.199942	0.827473	0.407969	0.801694
		mmu-miR-450a-1-3p	MIMAT0017182	1.61766	-0.554932	2.50809	-0.221257	0.824893	0.947559				mmu-miR-93-3p	MIMAT0004636	0.577535	3.27789	4.02449	0.814486	0.415366	0.802904
		mmu-miR-452-3p	MIMAT0017194	1.41962	3.91513	3.16271	1.2379	0.215752	0.947559				mmu-miR-704	MIMAT0003494	0.577535	3.27789	4.02449	0.814486	0.415366	0.802904
		mmu-miR-466a-5p	MIMAT0004759	0.96424	-3.45062	3.32618	-1.03741	0.299545	0.947559				mmu-miR-3076-3p	MIMAT0014861	0.577535	3.27789	4.02449	0.814486	0.415366	0.802904
		mmu-miR-470-5p	MIMAT0002111	0.47776	2.33554	3.9943	0.584719	0.558737	0.947559				mmu-miR-6922-5p	MIMAT0027744	0.577535	3.27789	4.02449	0.814486	0.415366	0.802904
		mmu-miR-532-3p	MIMAT0004781	26.7769	-0.623092	0.721257	-0.863897	0.387644	0.947559				mmu-miR-7045-3p	MIMAT0027995	0.577535	3.27789	4.02449	0.814486	0.415366	0.802904
		mmu-miR-483-5p	MIMAT0004782	158.017	-0.344206	0.351992	-0.977882	0.328133	0.947559				mmu-miR-7070-3p	MIMAT0028047	0.577535	3.27789	4.02449	0.814486	0.415366	0.802904
		mmu-miR-540-5p	MIMAT0004786	8.52234	0.402359	1.12547	0.357502	0.720716	0.947559				mmu-miR-188-5p	MIMAT0000217	0.971296	2.9041	3.58364	0.810376	0.417724	0.805463
		mmu-miR-540-3p	MIMAT0003167	174.279	0.26346	0.282825	0.931529	0.35158	0.947559				mmu-miR-6911-3p	MIMAT0027723	1.6655	2.11086	2.6219	0.805086	0.42077	0.809333
		mmu-miR-543-5p	MIMAT0017207	48.2518	0.212797	0.455287	0.46739	0.640221	0.947559				mmu-miR-16-2-3p	MIMAT0017018	6.43878	-1.13732	1.41644	-0.802944	0.422007	0.80958
		mmu-miR-543-3p	MIMAT0003168	1099.99	0.27371	0.208774	1.31103	0.189847	0.947559				mmu-miR-351-3p	MIMAT0017042	1.27174	2.35869	2.9437	0.801267	0.422977	0.80958
		mmu-miR-541-5p	MIMAT0003170	147119	0.206172	0.165396	1.24654	0.212568	0.947559				mmu-miR-6390	MIMAT0025139	1.3974	-2.02939	2.60326	-0.779557	0.435652	0.831796
		mmu-miR-541-3p	MIMAT0017209	4.05722	0.839855	1.56439	0.536859	0.591365	0.947559				mmu-miR-143-5p	MIMAT0017006	3.97884	-1.36123	1.76019	-0.773342	0.43932	0.833926
		mmu-miR-542-5p	MIMAT0003171	11.8629	-0.646408	0.939204	-0.68825	0.491295	0.947559				mmu-miR-770-5p	MIMAT0004822	7.91583	-0.829508	1.07417	-0.772229	0.439979	0.833926
		mmu-miR-542-3p	MIMAT0003172	26.149	0.16915	0.594438	0.284554	0.775986	0.947559				mmu-miR-1191a	MIMAT0005849	6.22538	1.23113	1.59075	0.77393	0.438972	0.833926
		mmu-miR-494-5p	MIMAT0017215	13.0671	0.627527	0.771522	0.813362	0.416011	0.947559				mmu-miR-98-3p	MIMAT0017023	50.8458	-0.364731	0.480813	-0.758572	0.448109	0.843181
		mmu-miR-494-3p	MIMAT0003182	15.8699	-0.40762	0.707014	-0.576538	0.564252	0.947559				mmu-miR-872-3p	MIMAT0004935	145.878	-0.222315	0.291994	-0.761369	0.446437	0.843181
		mmu-miR-376c-5p	MIMAT0005295	0.460468	2.28691	3.99726	0.572119	0.567241	0.947559				mmu-miR-7082-5p	MIMAT0028070	0.913178	-2.71916	3.57843	-0.759874	0.44733	0.843181
		mmu-miR-376c-3p	MIMAT0003183	437.825	0.0904379	0.248322	0.364196	0.715712	0.947559				mmu-miR-3082-3p	MIMAT0014873	5.36168	0.996795	1.3228	0.753548	0.451121	0.844916
		mmu-miR-369-5p	MIMAT0003185	899.962	0.158749	0.208243	0.762325	0.445866	0.947559				mmu-miR-7073-5p	MIMAT0028052	0.90259	-2.70299	3.58766	-0.753415	0.451201	0.844916
		mmu-miR-369-3p	MIMAT0003186	346.549	0.359859	0.241749	1.48856	0.136603	0.947559				mmu-miR-6413	MIMAT0025166	0.479332	3.0372	4.04541	0.750775	0.452788	0.845856
		mmu-miR-20b-5p	MIMAT0003187	0.175243	0.845862	4.08047	0.207295	0.835779	0.947559				mmu-miR-6952-3p	MIMAT0027805	0.892003	-2.68664	3.60339	-0.745587	0.455917	0.847635
		mmu-miR-450a-2-3p	MIMAT0004789	0.207179	-1.07769	4.08047	-0.264109	0.791696	0.947559				mmu-miR-7003-5p	MIMAT0027910	0.892003	-2.68664	3.60339	-0.745587	0.455917	0.847635
		mmu-miR-503-3p	MIMAT0004790	13.2161	-0.805362	0.866377	-0.929575	0.352591	0.947559				mmu-miR-7082-3p	MIMAT0028071	6.82663	0.796154	1.08783	0.731877	0.464244	0.861062
		mmu-miR-302c-3p	MIMAT0003376	0.414358	-2.21499	4.01915	-0.55111	0.581558	0.947559				mmu-let-7i-3p	MIMAT0004520	10.9272	0.738408	1.0201	0.723855	0.469155	0.866046
		mmu-miR-1224-5p	MIMAT0005460	2.21258	-1.14307	2.06363	-0.553912	0.579639	0.947559				mmu-miR-455-5p	MIMAT0003485	1.41876	-2.0561	2.84761	-0.722046	0.470266	0.866046
		mmu-miR-301b-5p	MIMAT0017232	1.15096	0.817931	2.82745	0.289282	0.772365	0.947559				mmu-miR-8105	MIMAT0031409	1.41857	-2.05638	2.8375	-0.724716	0.468627	0.866046
		mmu-miR-301b-3p	MIMAT0004186	29.644	0.679325	0.565863	1.20051	0.229941	0.947559				mmu-miR-6239	MIMAT0024860	14.7954	0.599028	0.832567	0.719495	0.471836	0.866887
		mmu-miR-675-5p	MIMAT0003725	0.283923	1.6069	4.05073	0.396693	0.691594	0.947559				mmu-let-7b-5p	MIMAT0000522	37481.1	0.125738	0.175817	0.715167	0.474506	0.869041
		mmu-miR-675-3p	MIMAT0003726	3.90397	0.857685	1.52743	0.561522	0.574442	0.947559				mmu-miR-7687-5p	MIMAT0029902	9.23106	0.686887	0.962053	0.713981	0.475239	0.869041
		mmu-miR-744-5p	MIMAT0004187	5060.51	-0.0872913	0.206235	-0.42326	0.672105	0.947559				mmu-miR-1946b	MIMAT0009443	3.51115	1.10171	1.55578	0.708139	0.478859	0.871568
		mmu-miR-744-3p	MIMAT0004820	34.2078	-0.362974	0.501224	-0.724176	0.468958	0.947559				mmu-miR-8103	MIMAT0031407	15.1468	0.728191	1.02684	0.709156	0.478227	0.871568
		mmu-miR-374b-5p	MIMAT0003727	77.5479	-0.557416	0.405631	-1.37419	0.169381	0.947559				mmu-miR-3077-3p	MIMAT0014863	0.386495	2.81286	4.06307	0.692299	0.48875	0.879298
		mmu-miR-1249-5p	MIMAT0014804	0.955519	3.33572	3.66188	0.91093	0.362332	0.947559				mmu-miR-3474	MIMAT0015646	4.51977	1.07659	1.55231	0.693541	0.48797	0.879298
		mmu-miR-671-3p	MIMAT0004821	197.671	-0.375562	0.286845	-1.30929	0.190437	0.947559				mmu-miR-6380	MIMAT0025126	0.386495	2.81286	4.06307	0.692299	0.48875	0.879298
		mmu-miR-668-5p	MIMAT0017237	4.73817	-0.723414	1.40942	-0.513269	0.607763	0.947559				mmu-miR-6914-3p	MIMAT0027729	0.386495	2.81286	4.06307	0.692299	0.48875	0.879298
		mmu-miR-665-5p	MIMAT0017238	0.350487	1.87098	4.02703	0.464607	0.642213	0.947559				mmu-miR-7029-3p	MIMAT0027963	0.386495	2.81286	4.06307	0.692299	0.48875	0.879298
		mmu-miR-665-3p	MIMAT0003733	4.86009	-1.48242	1.35221	-1.0963	0.272949	0.947559				mmu-miR-328-5p	MIMAT0017030	1.85308	1.74665	2.5658	0.680743	0.496034	0.890347
		mmu-miR-667-5p	MIMAT0017239	269.549	0.0695295	0.26701	0.2604	0.794555	0.947559				mmu-miR-675-3p	MIMAT0003726	1.82146	1.89273	2.80631	0.674454	0.500023	0.893389
		mmu-miR-667-3p	MIMAT0003734	179.405	0.112351	0.311658	0.360495	0.718477	0.947559				mmu-miR-455-3p	MIMAT0003742	6.56029	-0.895977	1.32668	-0.675353	0.499452	0.893389
		mmu-miR-3475-3p	MIMAT0015219	0.538714	-2.62079	3.99195	-0.656518	0.511491	0.947559				mmu-miR-874-5p	MIMAT0017268	1.05243	2.1335	3.17951	0.671015	0.502211	0.895245
		mmu-miR-344d-3p	MIMAT0014808	317.366	0.681676	0.805222	0.84657	0.397235	0.947559				mmu-miR-338-3p	MIMAT0000582	0.839946	-2.59658	3.94045	-0.658955	0.509924	0.896684
		mmu-miR-802-3p	MIMAT0017240	0.932257	-0.962989	3.1073	-0.309912	0.756628	0.947559				mmu-miR-19a-5p	MIMAT0004660	0.849654	-2.61833	3.93994	-0.664561	0.506331	0.896684
		mmu-miR-672-5p	MIMAT0003735	67.6876	0.318923	0.378527	0.842536	0.399488	0.947559				mmu-miR-218-1-3p	MIMAT0004665	16.8705	-0.495417	0.751453	-0.659279	0.509717	0.896684
		mmu-miR-672-3p	MIMAT0017241	0.677619	-2.97859	3.97343	-0.749628	0.453479	0.947559				mmu-miR-382-3p	MIMAT0004691	0.839946	-2.59658	3.94045	-0.658955	0.509924	0.896684
		mmu-miR-670-3p	MIMAT0017242	0.425885	2.18541	4.00377	0.545837	0.585178	0.947559				mmu-miR-1197-5p	MIMAT0017331	0.839946	-2.59658	3.94045	-0.658955	0.509924	0.896684
		mmu-miR-1298-5p	MIMAT0014809	46.457	-0.801088	1.04574	-0.766046	0.443649	0.947559				mmu-miR-7093-5p	MIMAT0028092	0.846772	-2.60037	3.94036	-0.659931	0.509298	0.896684
		mmu-miR-1298-3p	MIMAT0014810	4.12102	0.893585	3.02237	0.295657	0.767492	0.947559				mmu-miR-138-2-3p	MIMAT0016987	0.750927	-2.43363	3.90806	-0.62272	0.533468	0.898438
		mmu-miR-764-5p	MIMAT0003894	0.141962	0.845862	4.08047	0.207295	0.835779	0.947559				mmu-miR-144-5p	MIMAT0016988	0.725805	-2.37685	3.94596	-0.602351	0.54694	0.898438
		mmu-miR-3058-3p	MIMAT0014814	2.4294	1.31641	2.40943	0.546359	0.584819	0.947559				mmu-miR-151-5p	MIMAT0004536	2271.42	-0.108929	0.173355	-0.628361	0.529768	0.898438
		mmu-miR-3099-3p	MIMAT0014816	0.737953	1.71586	3.38747	0.506532	0.612483	0.947559				mmu-miR-193a-3p	MIMAT0000223	6.70646	-0.711649	1.27312	-0.55898	0.576175	0.898438
		mmu-miR-669a-5p	MIMAT0003477	118.424	-0.250295	0.387333	-0.646201	0.518149	0.947559				mmu-miR-201-5p	MIMAT0000234	0.693856	-2.31446	3.94768	-0.586283	0.557686	0.898438
		mmu-miR-666-5p	MIMAT0003737	922.221	0.213344	0.19443	1.09728	0.272519	0.947559				mmu-miR-292a-5p	MIMAT0000369	0.288768	2.20674	4.08047	0.540806	0.588641	0.898438
		mmu-miR-666-3p	MIMAT0004823	260.051	0.344872	0.263443	1.30909	0.190503	0.947559				mmu-miR-196a-2-3p	MIMAT0004618	0.755248	-2.44913	3.94405	-0.620968	0.53462	0.898438
		mmu-miR-673-5p	MIMAT0003739	845.175	0.173109	0.208594	0.829887	0.406603	0.947559				mmu-miR-200a-3p	MIMAT0000519	0.687404	-2.3112	3.94777	-0.585444	0.558249	0.898438
		mmu-miR-673-3p	MIMAT0004824	1032.34	0.184425	0.204621	0.901297	0.36743	0.947559				mmu-miR-96-5p	MIMAT0000541	3.90306	-0.883215	1.60011	-0.551973	0.580967	0.898438
		mmu-miR-760-3p	MIMAT0003898	1.57705	2.14615	2.58078	0.831592	0.40564	0.947559				mmu-miR-345-3p	MIMAT0004656	150.57	0.207408	0.320907	0.646317	0.518074	0.898438
		mmu-miR-674-5p	MIMAT0003740	78.1318	-0.110949	0.35978	-0.30838	0.757793	0.947559				mmu-miR-351-5p	MIMAT0000609	6647.45	0.15596	0.255322	0.610836	0.541308	0.898438
		mmu-miR-677-5p	MIMAT0003451	0.159253	0.845862	4.08047	0.207295	0.835779	0.947559				mmu-miR-101b-5p	MIMAT0017046	0.286084	2.20674	4.08047	0.540806	0.588641	0.898438
		mmu-miR-423-5p	MIMAT0004825	4358.89	-0.141377	0.184927	-0.764506	0.444566	0.947559				mmu-miR-411-3p	MIMAT0001093	2613.45	0.125435	0.198949	0.630485	0.528377	0.898438
		mmu-miR-423-3p	MIMAT0003454	1752.74	-0.283707	0.214903	-1.32016	0.18678	0.947559				mmu-miR-450a-1-3p	MIMAT0017182	1.3387	-1.95696	3.21189	-0.609286	0.542335	0.898438
		mmu-miR-679-3p	MIMAT0017248	7.69281	0.896087	1.03943	0.862096	0.388635	0.947559				mmu-miR-665-5p	MIMAT0017238	0.703191	-2.34287	3.94689	-0.5936	0.55278	0.898438
		mmu-miR-495-5p	MIMAT0017249	0.47776	2.33554	3.9943	0.584719	0.558737	0.947559				mmu-miR-665-3p	MIMAT0003733	6.55626	-0.70126	1.29211	-0.542724	0.58732	0.898438
		mmu-miR-495-3p	MIMAT0003456	197.449	-0.153986	0.278857	-0.552204	0.580809	0.947559				mmu-miR-667-5p	MIMAT0017239	102.27	0.227728	0.353117	0.644908	0.518987	0.898438
		mmu-miR-449c-3p	MIMAT0022715	0.406572	-2.25465	4.01615	-0.561396	0.574528	0.947559				mmu-miR-3058-3p	MIMAT0014814	1.10824	1.84971	3.3956	0.544738	0.585934	0.898438
		mmu-miR-669b-5p	MIMAT0003476	5.18136	-0.832727	1.18881	-0.70047	0.483634	0.947559				mmu-miR-674-5p	MIMAT0003740	40.6028	0.294832	0.500318	0.589289	0.555667	0.898438
		mmu-miR-669b-3p	MIMAT0017250	0.141962	0.845862	4.08047	0.207295	0.835779	0.947559				mmu-miR-708-3p	MIMAT0003498	17.5013	-0.448947	0.732978	-0.612497	0.540209	0.898438
		mmu-miR-669a-3-3p	MIMAT0017251	0.621537	-2.8098	3.98161	-0.705695	0.480378	0.947559				mmu-miR-709	MIMAT0003499	3.32799	1.24682	2.07004	0.602316	0.546964	0.898438
		mmu-miR-297b-3p	MIMAT0004827	0.538714	-2.62079	3.99195	-0.656518	0.511491	0.947559				mmu-miR-712-5p	MIMAT0003502	0.193247	2.20674	4.08047	0.540806	0.588641	0.898438
		mmu-miR-491-3p	MIMAT0017255	0.796266	3.07268	3.93124	0.781605	0.434447	0.947559				mmu-miR-501-5p	MIMAT0003508	0.982976	1.91571	3.53634	0.541721	0.588011	0.898438
		mmu-miR-700-3p	MIMAT0003490	30.9803	-0.167893	0.549732	-0.305409	0.760054	0.947559				mmu-miR-505-5p	MIMAT0017259	9.41489	0.685855	1.07726	0.636666	0.524343	0.898438
		mmu-miR-701-5p	MIMAT0003491	0.350487	1.87098	4.02703	0.464607	0.642213	0.947559				mmu-miR-505-3p	MIMAT0003513	0.672682	-2.27121	3.94892	-0.575148	0.565191	0.898438
		mmu-miR-701-3p	MIMAT0017257	3.33052	-5.25522	3.56591	-1.47374	0.140552	0.947559				mmu-miR-465b-5p	MIMAT0004871	0.660842	-2.2574	3.94932	-0.571593	0.567598	0.898438
		mmu-miR-702-5p	MIMAT0022931	57.0233	-0.123237	0.418839	-0.294234	0.768579	0.947559				mmu-miR-92b-5p	MIMAT0017278	3.45078	-1.05366	1.66829	-0.631584	0.527659	0.898438
		mmu-miR-714	MIMAT0003505	0.159253	0.845862	4.08047	0.207295	0.835779	0.947559				mmu-miR-467e-5p	MIMAT0005293	19.6754	0.464463	0.727623	0.638329	0.523259	0.898438
		mmu-miR-500-5p	MIMAT0017258	0.601128	2.67215	3.97625	0.672027	0.501567	0.947559				mmu-miR-1b-5p	MIMAT0005835	0.734953	-2.40405	3.94523	-0.609357	0.542288	0.898438
		mmu-miR-501-5p	MIMAT0003508	1.73779	-2.22935	2.56475	-0.869224	0.384725	0.947559				mmu-miR-1981-3p	MIMAT0017351	2.21872	-1.38199	2.13372	-0.647691	0.517185	0.898438
		mmu-miR-450b-5p	MIMAT0003511	0.972024	-0.82103	3.35481	-0.244732	0.806664	0.947559				mmu-miR-2137	MIMAT0011213	10.9459	0.517761	0.955028	0.542142	0.587721	0.898438
		mmu-miR-505-5p	MIMAT0017259	20.1638	-0.351579	0.671354	-0.523687	0.600497	0.947559				mmu-miR-432	MIMAT0012771	0.288768	2.20674	4.08047	0.540806	0.588641	0.898438
		mmu-miR-652-3p	MIMAT0003711	130.73	-0.341705	0.287041	-1.19044	0.233874	0.947559				mmu-miR-3057-3p	MIMAT0014823	0.614172	-2.14661	3.80886	-0.563584	0.573037	0.898438
		mmu-miR-676-5p	MIMAT0003781	100.518	-0.0946486	0.378095	-0.25033	0.802332	0.947559				mmu-miR-3062-5p	MIMAT0014830	1.20817	2.06723	3.26902	0.632371	0.527145	0.898438
		mmu-miR-676-3p	MIMAT0003782	3052.09	-0.162672	0.175136	-0.928834	0.352975	0.947559				mmu-miR-3077-5p	MIMAT0014862	3.74094	1.18791	1.84027	0.645507	0.518599	0.898438
		mmu-miR-615-5p	MIMAT0004837	9.34877	1.05182	1.03646	1.01482	0.310191	0.947559				mmu-miR-3079-5p	MIMAT0014866	0.288768	2.20674	4.08047	0.540806	0.588641	0.898438
		mmu-miR-615-3p	MIMAT0003783	1825.33	-0.215807	0.225823	-0.955648	0.33925	0.947559				mmu-miR-3086-3p	MIMAT0014881	0.286084	2.20674	4.08047	0.540806	0.588641	0.898438
		mmu-miR-181d-5p	MIMAT0004324	1043.35	0.260003	0.177092	1.46818	0.142056	0.947559				mmu-miR-3100-5p	MIMAT0014919	3.31486	-1.19862	2.06134	-0.581478	0.560918	0.898438
		mmu-miR-879-5p	MIMAT0004842	0.549882	-2.64364	3.99063	-0.662462	0.507675	0.947559				mmu-miR-3112-3p	MIMAT0014956	0.660842	-2.2574	3.94932	-0.571593	0.567598	0.898438
		mmu-miR-879-3p	MIMAT0004843	0.425885	2.18541	4.00377	0.545837	0.585178	0.947559				mmu-miR-5099	MIMAT0020606	43.6433	0.333252	0.550378	0.605497	0.544849	0.898438
		mmu-miR-190b-5p	MIMAT0004852	22.8818	0.478901	0.795117	0.602303	0.546973	0.947559				mmu-miR-3473c	MIMAT0020614	0.288768	2.20674	4.08047	0.540806	0.588641	0.898438
		mmu-miR-874-5p	MIMAT0017268	0.52573	2.46151	3.98706	0.617375	0.536987	0.947559				mmu-miR-5113	MIMAT0020621	0.713965	-2.36324	3.94633	-0.598845	0.549276	0.898438
		mmu-miR-874-3p	MIMAT0004853	1.24834	-1.38168	3.05716	-0.45195	0.651305	0.947559				mmu-miR-3473d	MIMAT0020632	6.1708	-0.710451	1.29594	-0.548211	0.583547	0.898438
		mmu-miR-147-3p	MIMAT0004857	0.855919	-0.759786	3.24035	-0.234477	0.814615	0.947559				mmu-miR-5620-5p	MIMAT0022367	0.286084	2.20674	4.08047	0.540806	0.588641	0.898438
		mmu-miR-193b-5p	MIMAT0017271	3.50526	0.802209	1.8074	0.443848	0.657153	0.947559				mmu-miR-5626-3p	MIMAT0022382	0.755248	-2.44913	3.94405	-0.620968	0.53462	0.898438
		mmu-miR-297a-3p	MIMAT0004864	0.538714	-2.62079	3.99195	-0.656518	0.511491	0.947559				mmu-miR-6911-5p	MIMAT0027722	0.698503	2.31611	4.02449	0.575504	0.56495	0.898438
		mmu-miR-297c-5p	MIMAT0004865	0.141962	0.845862	4.08047	0.207295	0.835779	0.947559				mmu-miR-6932-5p	MIMAT0027764	0.693136	2.30426	4.02544	0.572424	0.567035	0.898438
		mmu-miR-297c-3p	MIMAT0004866	0.538714	-2.62079	3.99195	-0.656518	0.511491	0.947559				mmu-miR-6945-5p	MIMAT0027790	0.288768	2.20674	4.08047	0.540806	0.588641	0.898438
		mmu-miR-466e-5p	MIMAT0004879	0.916987	1.95833	3.43454	0.570187	0.568551	0.947559				mmu-miR-6976-5p	MIMAT0027854	0.62996	-2.18181	3.9516	-0.552135	0.580856	0.898438
		mmu-miR-466f-3p	MIMAT0004882	11.59	-1.0721	0.895329	-1.19744	0.231137	0.947559				mmu-miR-6989-3p	MIMAT0027881	0.750927	-2.43363	3.90806	-0.62272	0.533468	0.898438
		mmu-miR-466h-5p	MIMAT0004884	0.47776	2.33554	3.9943	0.584719	0.558737	0.947559				mmu-miR-7014-5p	MIMAT0027932	0.982976	1.91571	3.53634	0.541721	0.588011	0.898438
		mmu-miR-467d-5p	MIMAT0004886	14.7272	0.227669	0.763919	0.298027	0.765682	0.947559				mmu-miR-7015-3p	MIMAT0027935	4.34722	0.937566	1.51593	0.618476	0.536261	0.898438
		mmu-miR-467d-3p	MIMAT0004887	7.59751	-0.982865	1.12007	-0.877502	0.380214	0.947559				mmu-miR-7021-5p	MIMAT0027946	1.23371	-1.805	3.30124	-0.546765	0.58454	0.898438
		mmu-miR-493-5p	MIMAT0017276	1.36411	3.85373	2.8764	1.33978	0.180318	0.947559				mmu-miR-7024-5p	MIMAT0027952	2.06781	1.2568	2.22688	0.56438	0.572496	0.898438
		mmu-miR-504-5p	MIMAT0004889	42.6213	-0.521556	0.470951	-1.10745	0.268098	0.947559				mmu-miR-7039-3p	MIMAT0027983	0.286084	2.20674	4.08047	0.540806	0.588641	0.898438
		mmu-miR-574-5p	MIMAT0004893	4482.66	-0.217049	0.169499	-1.28053	0.200359	0.947559				mmu-miR-7048-5p	MIMAT0028000	0.288768	2.20674	4.08047	0.540806	0.588641	0.898438
		mmu-miR-574-3p	MIMAT0004894	444.584	0.235585	0.237288	0.992822	0.320797	0.947559				mmu-miR-7081-5p	MIMAT0028068	0.288768	2.20674	4.08047	0.540806	0.588641	0.898438
		mmu-miR-466d-5p	MIMAT0004930	0.769173	-1.77987	3.37129	-0.527951	0.597534	0.947559				mmu-miR-7083-5p	MIMAT0028072	1.21806	-1.91516	2.99348	-0.639776	0.522318	0.898438
		mmu-miR-466d-3p	MIMAT0004931	4.45615	-1.73054	1.55653	-1.11179	0.266227	0.947559				mmu-miR-7093-3p	MIMAT0028093	0.286084	2.20674	4.08047	0.540806	0.588641	0.898438
		mmu-miR-872-5p	MIMAT0004934	622.226	-0.281522	0.206511	-1.36323	0.17281	0.947559				mmu-miR-7118-5p	MIMAT0028133	1.18886	-1.74239	3.02689	-0.575637	0.564861	0.898438
		mmu-miR-877-5p	MIMAT0004861	16.5164	-0.188881	0.696761	-0.271084	0.786326	0.947559				mmu-miR-7231-5p	MIMAT0028430	2.24634	1.49437	2.39294	0.624489	0.532306	0.898438
		mmu-miR-877-3p	MIMAT0004862	10.8949	-0.490467	0.905843	-0.541448	0.588199	0.947559				mmu-miR-7036b-5p	MIMAT0029808	0.288768	2.20674	4.08047	0.540806	0.588641	0.898438
		mmu-miR-511-3p	MIMAT0017281	0.359143	-2.03372	4.03391	-0.504157	0.614151	0.947559				mmu-miR-7652-5p	MIMAT0029810	0.755248	-2.44913	3.94405	-0.620968	0.53462	0.898438
		mmu-miR-544-3p	MIMAT0004941	0.342703	-1.96766	4.03975	-0.487075	0.626205	0.947559				mmu-miR-7667-5p	MIMAT0029840	37.2382	0.308332	0.539743	0.571256	0.567826	0.898438
		mmu-miR-598-3p	MIMAT0004942	18.9735	0.162818	0.761341	0.213856	0.830659	0.947559				mmu-miR-8093	MIMAT0031394	0.288768	2.20674	4.08047	0.540806	0.588641	0.898438
		mmu-miR-582-3p	MIMAT0005292	0.763496	0.760497	3.36235	0.22618	0.821061	0.947559				mmu-miR-497b	MIMAT0031404	0.767088	-2.46231	3.83763	-0.641622	0.521119	0.898438
		mmu-miR-467e-3p	MIMAT0005294	0.159253	0.845862	4.08047	0.207295	0.835779	0.947559				mmu-miR-9769-3p	MIMAT0036462	2.07958	-1.44325	2.22149	-0.649677	0.515901	0.898438
		mmu-miR-669k-5p	MIMAT0017323	0.350487	1.87098	4.02703	0.464607	0.642213	0.947559				mmu-miR-12202-3p	MIMAT0049872	1.10019	1.83771	3.40455	0.539782	0.589348	0.898438
		mmu-miR-466i-3p	MIMAT0005834	29.1526	-0.402436	0.573688	-0.70149	0.482997	0.947559				mmu-let-7g-3p	MIMAT0004519	0.566436	-2.03622	3.95633	-0.514675	0.60678	0.904467
		mmu-miR-1b-5p	MIMAT0005835	2.68554	-1.53349	2.08406	-0.73582	0.46184	0.947559				mmu-miR-27b-5p	MIMAT0004522	494.649	0.123317	0.239218	0.515499	0.606204	0.904467
		mmu-miR-1b-3p	MIMAT0017326	0.95157	2.02282	3.08068	0.656613	0.51143	0.947559				mmu-miR-128-1-5p	MIMAT0016982	0.556915	-1.99907	3.95761	-0.505121	0.613474	0.904467
		mmu-miR-1187	MIMAT0005837	18.2604	-0.969055	0.760271	-1.27462	0.202444	0.947559				mmu-miR-141-3p	MIMAT0000153	0.524966	-1.91899	3.96049	-0.484534	0.628007	0.904467
		mmu-miR-669f-5p	MIMAT0017327	29.604	-0.268592	0.573667	-0.468202	0.63964	0.947559				mmu-miR-154-5p	MIMAT0000164	41.853	-0.2922	0.584826	-0.499636	0.617332	0.904467
		mmu-miR-669f-3p	MIMAT0005839	2.88871	2.48016	1.87582	1.32217	0.186112	0.947559				mmu-miR-187-3p	MIMAT0000216	1.91503	-1.28581	2.55768	-0.502727	0.615156	0.904467
		mmu-miR-669h-5p	MIMAT0005841	1.27501	-2.68045	2.79128	-0.960294	0.336907	0.947559				mmu-miR-188-3p	MIMAT0004541	3.8461	0.84337	1.65723	0.508902	0.610821	0.904467
		mmu-miR-1188-5p	MIMAT0005843	29.0395	-0.276613	0.576895	-0.479487	0.631592	0.947559				mmu-miR-26a-1-3p	MIMAT0017020	0.524966	-1.91899	3.96049	-0.484534	0.628007	0.904467
		mmu-miR-1188-3p	MIMAT0017328	1.73043	-0.723869	2.48559	-0.291226	0.770879	0.947559				mmu-miR-10a-3p	MIMAT0004659	72.8332	-0.237854	0.449664	-0.528959	0.596834	0.904467
		mmu-miR-466k	MIMAT0005845	1.90184	1.94422	2.22954	0.872028	0.383193	0.947559				mmu-miR-222-5p	MIMAT0017061	122.24	-0.163564	0.32408	-0.504701	0.613769	0.904467
		mmu-miR-467f	MIMAT0005846	0.271048	-1.71525	4.06004	-0.422471	0.672681	0.947559				mmu-miR-217-5p	MIMAT0000679	0.524966	-1.91899	3.96049	-0.484534	0.628007	0.904467
		mmu-miR-466j	MIMAT0005848	0.52573	2.46151	3.98706	0.617375	0.536987	0.947559				mmu-miR-1247-3p	MIMAT0014801	5.95413	0.692431	1.31863	0.525115	0.599504	0.904467
		mmu-miR-1193-3p	MIMAT0005851	38.8798	0.595751	0.467021	1.27564	0.202083	0.947559				mmu-miR-1298-5p	MIMAT0014809	29.131	-0.437567	0.84435	-0.518229	0.604299	0.904467
		mmu-miR-1194	MIMAT0005852	67.7625	-0.160088	0.361879	-0.442381	0.658213	0.947559				mmu-miR-146b-3p	MIMAT0004826	0.551714	-1.98558	3.95808	-0.501652	0.615912	0.904467
		mmu-miR-467h	MIMAT0005855	33.7885	-0.145859	0.524735	-0.277968	0.781037	0.947559				mmu-miR-669c-3p	MIMAT0017253	2.95233	-0.94633	1.93096	-0.490084	0.624075	0.904467
		mmu-miR-1195	MIMAT0005856	9.88879	-1.00993	1.03951	-0.971546	0.331276	0.947559				mmu-miR-466f-3p	MIMAT0004882	12.2084	-0.460786	0.889202	-0.518202	0.604317	0.904467
		mmu-miR-1197-5p	MIMAT0017331	0.961542	-1.25701	3.3521	-0.374992	0.707667	0.947559				mmu-miR-511-3p	MIMAT0017281	0.566436	-2.03622	3.95633	-0.514675	0.60678	0.904467
		mmu-miR-1198-3p	MIMAT0017332	1.04742	1.41607	2.96265	0.477973	0.632669	0.947559				mmu-miR-1927	MIMAT0009390	0.588863	-2.07541	3.95501	-0.524754	0.599754	0.904467
		mmu-miR-1199-5p	MIMAT0005860	0.414358	-2.21499	4.01915	-0.55111	0.581558	0.947559				mmu-miR-3089-5p	MIMAT0014899	0.566436	-2.03622	3.95633	-0.514675	0.60678	0.904467
		mmu-miR-1895	MIMAT0007867	5.6593	-0.492636	1.24069	-0.397064	0.69132	0.947559				mmu-miR-3098-5p	MIMAT0014917	0.540941	-1.95952	3.95901	-0.494951	0.620635	0.904467
		mmu-miR-1900	MIMAT0007870	0.141962	0.845862	4.08047	0.207295	0.835779	0.947559				mmu-miR-5123	MIMAT0020633	1.19457	1.36314	2.78051	0.490248	0.623958	0.904467
		mmu-miR-1896	MIMAT0007873	0.318506	1.75035	4.03734	0.43354	0.664623	0.947559				mmu-miR-5709-5p	MIMAT0022504	3.01824	0.948334	1.82651	0.519206	0.603617	0.904467
		mmu-miR-1898	MIMAT0007875	0.542095	-2.66171	3.9896	-0.667163	0.504668	0.947559				mmu-miR-6945-3p	MIMAT0027791	0.525153	-1.9183	3.96052	-0.484355	0.628134	0.904467
		mmu-miR-1907	MIMAT0007876	0.207179	-1.07769	4.08047	-0.264109	0.791696	0.947559				mmu-miR-6950-5p	MIMAT0027800	0.524966	-1.91899	3.96049	-0.484534	0.628007	0.904467
		mmu-miR-1894-5p	MIMAT0007877	0.414358	-2.21499	4.01915	-0.55111	0.581558	0.947559				mmu-miR-7011-5p	MIMAT0027926	1.48225	1.28086	2.53439	0.505391	0.613284	0.904467
		mmu-miR-1894-3p	MIMAT0007878	0.637013	2.75069	3.9726	0.692415	0.488677	0.947559				mmu-miR-7013-5p	MIMAT0027930	0.524966	-1.91899	3.96049	-0.484534	0.628007	0.904467
		mmu-miR-1927	MIMAT0009390	1.57432	1.68175	2.38476	0.70521	0.480679	0.947559				mmu-miR-7059-5p	MIMAT0028022	0.524966	-1.91899	3.96049	-0.484534	0.628007	0.904467
		mmu-miR-1929-3p	MIMAT0022729	0.175243	0.845862	4.08047	0.207295	0.835779	0.947559				mmu-miR-7087-5p	MIMAT0028080	1.01492	1.74441	3.49291	0.499415	0.617487	0.904467
		mmu-miR-1931	MIMAT0009394	3.95721	0.840528	1.65289	0.508519	0.611089	0.947559				mmu-miR-7220-5p	MIMAT0028408	2.54873	-1.11429	2.25512	-0.494114	0.621226	0.904467
		mmu-miR-1932	MIMAT0009395	1.7186	-2.29441	2.47874	-0.925634	0.354636	0.947559				mmu-miR-3620-3p	MIMAT0029879	2.501	1.09909	2.14629	0.512089	0.608589	0.904467
		mmu-miR-1933-5p	MIMAT0009396	0.677619	-2.97859	3.97343	-0.749628	0.453479	0.947559				mmu-miR-7017-3p	MIMAT0027939	1.56431	1.42478	2.9665	0.48029	0.631021	0.906947
		mmu-miR-1933-3p	MIMAT0009397	13.9253	0.357772	0.869783	0.411335	0.680827	0.947559				mmu-miR-331-5p	MIMAT0004643	0.514379	-1.89117	3.96153	-0.477383	0.633089	0.908244
		mmu-miR-1934-5p	MIMAT0009398	4.00542	0.607658	1.56683	0.387825	0.698145	0.947559				mmu-miR-679-5p	MIMAT0003455	24.4761	0.297188	0.626366	0.474464	0.635169	0.909553
		mmu-miR-1934-3p	MIMAT0017341	1.4882	2.86597	2.49806	1.14728	0.251266	0.947559				mmu-miR-153-3p	MIMAT0000163	0.377624	-1.45532	3.98065	-0.365598	0.714665	0.911168
		mmu-miR-1938	MIMAT0009402	0.175243	0.845862	4.08047	0.207295	0.835779	0.947559				mmu-miR-154-3p	MIMAT0004537	10.8164	-0.444454	1.06272	-0.418222	0.675785	0.911168
		mmu-miR-1941-5p	MIMAT0009405	0.974536	2.10783	2.84644	0.740515	0.458987	0.947559				mmu-miR-185-3p	MIMAT0016996	3.53527	-0.734694	1.59172	-0.461571	0.644389	0.911168
		mmu-miR-1943-3p	MIMAT0017342	0.159253	0.845862	4.08047	0.207295	0.835779	0.947559				mmu-miR-195a-5p	MIMAT0000225	10.2219	0.43952	0.952748	0.461318	0.64457	0.911168
		mmu-miR-1945	MIMAT0009410	4.71733	0.736993	1.4232	0.517844	0.604567	0.947559				mmu-miR-195a-3p	MIMAT0017000	0.377624	-1.45532	3.98065	-0.365598	0.714665	0.911168
		mmu-miR-1306-5p	MIMAT0019136	14.1452	-1.12698	0.978709	-1.15149	0.24953	0.947559				mmu-miR-204-5p	MIMAT0000237	48.7598	0.247727	0.55854	0.443527	0.657385	0.911168
		mmu-miR-1306-3p	MIMAT0009411	4.53832	-2.27367	1.61052	-1.41176	0.158021	0.947559				mmu-miR-204-3p	MIMAT0017002	0.47203	-1.77484	3.96609	-0.447504	0.654511	0.911168
		mmu-miR-1946a	MIMAT0009412	12.7412	-1.65188	1.7929	-0.921349	0.356868	0.947559				mmu-miR-295-3p	MIMAT0000373	0.482617	-1.80471	3.96489	-0.455173	0.648985	0.911168
		mmu-miR-1947-3p	MIMAT0017343	0.359143	-2.03372	4.03391	-0.504157	0.614151	0.947559				mmu-miR-297a-5p	MIMAT0000375	0.48387	-1.78805	3.96556	-0.450894	0.652066	0.911168
		mmu-miR-1948-3p	MIMAT0009415	6.9603	0.523988	1.12153	0.467209	0.64035	0.947559				mmu-miR-300-5p	MIMAT0004578	0.47203	-1.77484	3.96609	-0.447504	0.654511	0.911168
		mmu-miR-1949	MIMAT0009416	4.86465	0.459748	1.42258	0.323179	0.74656	0.947559				mmu-miR-130b-3p	MIMAT0000387	66.3895	0.185866	0.426303	0.435995	0.66284	0.911168
		mmu-miR-669m-5p	MIMAT0017346	1.16274	3.61434	3.06283	1.18007	0.237974	0.947559				mmu-miR-30c-5p	MIMAT0000514	139.863	-0.131462	0.351164	-0.374363	0.708135	0.911168
		mmu-miR-669o-3p	MIMAT0017347	26.1505	-0.507308	0.684157	-0.741509	0.458385	0.947559				mmu-miR-27a-5p	MIMAT0004633	6.29098	0.489059	1.30328	0.375251	0.707474	0.911168
		mmu-miR-1953	MIMAT0009424	2.36647	-0.989327	2.17493	-0.454877	0.649198	0.947559				mmu-miR-345-5p	MIMAT0000595	70.8256	-0.151863	0.406287	-0.373783	0.708566	0.911168
		mmu-miR-1955-5p	MIMAT0009426	13.8239	0.174759	0.837233	0.208734	0.834656	0.947559				mmu-miR-200c-3p	MIMAT0000657	2.52316	-0.697027	1.88151	-0.370462	0.711038	0.911168
		mmu-miR-1955-3p	MIMAT0017348	0.813143	-3.23892	3.88778	-0.833103	0.404787	0.947559				mmu-miR-219a-1-3p	MIMAT0017055	9.0071	-0.497263	1.06651	-0.466254	0.641033	0.911168
		mmu-miR-1958	MIMAT0009431	1.33982	-3.92826	2.91386	-1.34813	0.177616	0.947559				mmu-miR-215-5p	MIMAT0000904	0.467896	-1.74238	3.96743	-0.43917	0.660539	0.911168
		mmu-miR-1962	MIMAT0009435	0.47776	2.33554	3.9943	0.584719	0.558737	0.947559				mmu-miR-470-5p	MIMAT0002111	1.79511	-1.1297	2.58198	-0.437533	0.661725	0.911168
		mmu-miR-1964-5p	MIMAT0017349	0.425885	2.18541	4.00377	0.545837	0.585178	0.947559				mmu-miR-541-5p	MIMAT0003170	89007.3	0.073847	0.183015	0.403503	0.686578	0.911168
		mmu-miR-1964-3p	MIMAT0009437	47.2522	-0.220541	0.426787	-0.516748	0.605332	0.947559				mmu-miR-503-3p	MIMAT0004790	7.25104	0.47186	1.13952	0.414087	0.678811	0.911168
		mmu-miR-1966-5p	MIMAT0009439	7.73931	0.401915	1.1076	0.362872	0.716701	0.947559				mmu-miR-491-5p	MIMAT0003486	0.47203	-1.77484	3.96609	-0.447504	0.654511	0.911168
		mmu-miR-1968-5p	MIMAT0009441	0.141962	0.845862	4.08047	0.207295	0.835779	0.947559				mmu-miR-701-5p	MIMAT0003491	1.71723	0.987416	2.61142	0.378114	0.705346	0.911168
		mmu-miR-1839-3p	MIMAT0009457	14.2598	1.07828	0.798613	1.35019	0.176956	0.947559				mmu-miR-147-3p	MIMAT0004857	0.47203	-1.77484	3.96609	-0.447504	0.654511	0.911168
		mmu-miR-1981-5p	MIMAT0009458	625.526	-0.0737737	0.213331	-0.345817	0.72948	0.947559				mmu-miR-466e-5p	MIMAT0004879	0.451921	-1.69541	3.96942	-0.427118	0.669293	0.911168
		mmu-miR-1981-3p	MIMAT0017351	1.99532	3.29559	2.40596	1.36976	0.170762	0.947559				mmu-miR-466f-5p	MIMAT0004881	0.377624	-1.45532	3.98065	-0.365598	0.714665	0.911168
		mmu-miR-1982-5p	MIMAT0009459	0.657331	1.37373	3.90163	0.352093	0.724769	0.947559				mmu-miR-493-3p	MIMAT0004888	15.9462	-0.416252	1.03108	-0.403705	0.686429	0.911168
		mmu-miR-1982-3p	MIMAT0009460	0.718286	-3.03689	3.97081	-0.764803	0.444389	0.947559				mmu-miR-877-5p	MIMAT0004861	12.8885	-0.378211	0.866364	-0.43655	0.662438	0.911168
		mmu-miR-2137	MIMAT0011213	8.87804	1.15979	1.14275	1.01491	0.310148	0.947559				mmu-miR-544-3p	MIMAT0004941	0.48387	-1.78805	3.96556	-0.450894	0.652066	0.911168
		mmu-miR-432	MIMAT0012771	0.175243	0.845862	4.08047	0.207295	0.835779	0.947559				mmu-miR-582-5p	MIMAT0005291	1.42496	-1.32625	3.1255	-0.424331	0.671324	0.911168
		mmu-miR-664-5p	MIMAT0017353	37.3264	-0.301793	0.526909	-0.572762	0.566806	0.947559				mmu-miR-582-3p	MIMAT0005292	0.377624	-1.45532	3.98065	-0.365598	0.714665	0.911168
		mmu-miR-664-3p	MIMAT0012774	49.4133	0.410991	0.451782	0.90971	0.362976	0.947559				mmu-miR-669h-5p	MIMAT0005841	0.388211	-1.49198	3.97882	-0.37498	0.707676	0.911168
		mmu-miR-3057-5p	MIMAT0014822	127.348	-0.290439	0.315415	-0.920816	0.357146	0.947559				mmu-miR-466f	MIMAT0005844	0.377624	-1.45532	3.98065	-0.365598	0.714665	0.911168
		mmu-miR-1251-5p	MIMAT0014824	3.14215	-1.39885	2.05857	-0.679526	0.496805	0.947559				mmu-miR-1194	MIMAT0005852	35.1875	-0.219904	0.585973	-0.37528	0.707452	0.911168
		mmu-miR-3061-5p	MIMAT0014828	10.5964	-0.715079	0.941736	-0.75932	0.447661	0.947559				mmu-miR-1932	MIMAT0009395	0.404185	-1.54486	3.97625	-0.388521	0.69763	0.911168
		mmu-miR-3061-3p	MIMAT0014829	94.326	0.198726	0.36361	0.546535	0.584698	0.947559				mmu-miR-1968-5p	MIMAT0009441	0.409386	-1.56297	3.97539	-0.393162	0.6942	0.911168
		mmu-miR-3063-5p	MIMAT0014832	0.283923	1.6069	4.05073	0.396693	0.691594	0.947559				mmu-miR-3060-3p	MIMAT0014827	5.39323	0.510461	1.32176	0.386198	0.69935	0.911168
		mmu-miR-3064-5p	MIMAT0014834	5.88689	1.43465	1.3194	1.08735	0.276883	0.947559				mmu-miR-3066-3p	MIMAT0014839	0.419973	-1.59737	3.97379	-0.401976	0.687702	0.911168
		mmu-miR-3066-5p	MIMAT0014838	0.886352	3.23439	3.3947	0.952777	0.340703	0.947559				mmu-miR-3068-5p	MIMAT0014842	283.58	-0.10419	0.25948	-0.401532	0.688028	0.911168
		mmu-miR-3066-3p	MIMAT0014839	0.621537	-2.8098	3.98161	-0.705695	0.480378	0.947559				mmu-miR-3068-3p	MIMAT0014843	45.5615	-0.193969	0.493011	-0.393439	0.693996	0.911168
		mmu-miR-3068-5p	MIMAT0014842	616.73	0.191389	0.213137	0.897961	0.369207	0.947559				mmu-miR-3081-3p	MIMAT0014871	1.84428	-1.17577	2.56993	-0.457513	0.647303	0.911168
		mmu-miR-3071-5p	MIMAT0014850	18.545	-0.654947	0.672375	-0.97408	0.330017	0.947559				mmu-miR-3083-5p	MIMAT0014874	0.419973	-1.59737	3.97379	-0.401976	0.687702	0.911168
		mmu-miR-3071-3p	MIMAT0014851	47.1841	-0.222232	0.421853	-0.526798	0.598334	0.947559				mmu-miR-3089-3p	MIMAT0014900	3.52282	0.806084	1.71521	0.469962	0.638382	0.911168
		mmu-miR-3072-5p	MIMAT0014852	4.2675	0.917857	1.42365	0.644719	0.519109	0.947559				mmu-miR-3097-3p	MIMAT0014916	0.377624	-1.45532	3.98065	-0.365598	0.714665	0.911168
		mmu-miR-3072-3p	MIMAT0014853	19.0333	0.245115	0.660583	0.371058	0.710594	0.947559				mmu-miR-344b-3p	MIMAT0014926	4.88973	0.560219	1.41848	0.394943	0.692885	0.911168
		mmu-miR-3074-1-3p	MIMAT0014857	2.05793	2.17109	2.06283	1.05248	0.292579	0.947559				mmu-miR-3102-3p-2-3p	MIMAT0014935	5.52306	0.501192	1.341	0.373744	0.708595	0.911168
		mmu-miR-3075-5p	MIMAT0014858	1.40195	3.88118	3.18608	1.21817	0.22316	0.947559				mmu-miR-3471	MIMAT0015642	0.47203	-1.77484	3.96609	-0.447504	0.654511	0.911168
		mmu-miR-3076-5p	MIMAT0014860	0.796778	0.853238	3.61539	0.236002	0.813431	0.947559				mmu-miR-3473b	MIMAT0020367	18.2234	0.28519	0.776115	0.367458	0.713277	0.911168
		mmu-miR-3076-3p	MIMAT0014861	1.43657	-4.03743	3.15248	-1.28072	0.200293	0.947559				mmu-miR-6516-5p	MIMAT0027343	4.26276	0.613806	1.38098	0.444472	0.656702	0.911168
		mmu-miR-3077-5p	MIMAT0014862	2.88512	2.14288	1.89987	1.12791	0.259358	0.947559				mmu-miR-6902-5p	MIMAT0027704	0.47203	-1.77484	3.96609	-0.447504	0.654511	0.911168
		mmu-miR-3077-3p	MIMAT0014863	0.920936	3.2859	3.34702	0.98174	0.326228	0.947559				mmu-miR-6921-5p	MIMAT0027742	0.435947	-1.6471	3.97154	-0.414726	0.678343	0.911168
		mmu-miR-3079-5p	MIMAT0014866	0.538714	-2.62079	3.99195	-0.656518	0.511491	0.947559				mmu-miR-6933-5p	MIMAT0027766	0.419973	-1.59737	3.97379	-0.401976	0.687702	0.911168
		mmu-miR-3081-3p	MIMAT0014871	3.35293	-0.893793	1.79107	-0.499029	0.617759	0.947559				mmu-miR-6942-5p	MIMAT0027784	0.377624	-1.45532	3.98065	-0.365598	0.714665	0.911168
		mmu-miR-3082-5p	MIMAT0014872	1.33799	3.81624	2.90734	1.31262	0.18931	0.947559				mmu-miR-6951-5p	MIMAT0027802	0.419973	-1.59737	3.97379	-0.401976	0.687702	0.911168
		mmu-miR-3083-5p	MIMAT0014874	0.700973	2.87948	3.96702	0.725855	0.467928	0.947559				mmu-miR-6952-5p	MIMAT0027804	0.377624	-1.45532	3.98065	-0.365598	0.714665	0.911168
		mmu-miR-466m-5p	MIMAT0014882	1.16274	3.61434	3.06283	1.18007	0.237974	0.947559				mmu-miR-6955-3p	MIMAT0027811	0.419973	-1.59737	3.97379	-0.401976	0.687702	0.911168
		mmu-miR-466m-3p	MIMAT0014883	4.97299	-1.3541	1.39775	-0.968772	0.332659	0.947559				mmu-miR-7035-3p	MIMAT0027975	0.404185	-1.54486	3.97625	-0.388521	0.69763	0.911168
		mmu-miR-466o-5p	MIMAT0014885	2.19211	-3.59991	2.57885	-1.39594	0.162734	0.947559				mmu-miR-7053-3p	MIMAT0028011	0.419973	-1.59737	3.97379	-0.401976	0.687702	0.911168
		mmu-miR-466p-5p	MIMAT0014891	0.96424	-3.45062	3.32618	-1.03741	0.299545	0.947559				mmu-miR-7058-3p	MIMAT0028021	0.430747	-1.62993	3.97231	-0.410322	0.681569	0.911168
		mmu-miR-466p-3p	MIMAT0014892	25.7739	-0.673672	0.609841	-1.10467	0.269303	0.947559				mmu-miR-7063-3p	MIMAT0028031	0.377624	-1.45532	3.98065	-0.365598	0.714665	0.911168
		mmu-miR-466n-5p	MIMAT0014893	0.414358	-2.21499	4.01915	-0.55111	0.581558	0.947559				mmu-miR-7067-5p	MIMAT0028038	0.377624	-1.45532	3.98065	-0.365598	0.714665	0.911168
		mmu-miR-3089-3p	MIMAT0014900	2.90066	0.875675	1.64575	0.532084	0.594668	0.947559				mmu-miR-7233-5p	MIMAT0028434	0.48387	-1.78805	3.96556	-0.450894	0.652066	0.911168
		mmu-miR-3091-5p	MIMAT0014903	0.936926	3.30903	3.04148	1.08797	0.27661	0.947559				mmu-miR-7667-3p	MIMAT0029841	3.17979	0.65939	1.70113	0.387619	0.698298	0.911168
		mmu-miR-3091-3p	MIMAT0014904	0.135524	-1.07769	4.08047	-0.264109	0.791696	0.947559				mmu-miR-7672-3p	MIMAT0029851	4.18539	1.5904	3.776	0.421185	0.67362	0.911168
		mmu-miR-3095-5p	MIMAT0014911	0.908152	1.91439	3.4559	0.553947	0.579615	0.947559				mmu-miR-1191b-5p	MIMAT0029866	7.16215	-0.506942	1.25912	-0.402615	0.687231	0.911168
		mmu-miR-3097-5p	MIMAT0014915	0.700973	2.87948	3.96702	0.725855	0.467928	0.947559				mmu-miR-8102	MIMAT0031406	0.419973	-1.59737	3.97379	-0.401976	0.687702	0.911168
		mmu-miR-3101-5p	MIMAT0014921	1.53006	-3.00729	2.60806	-1.15307	0.24888	0.947559				mmu-miR-8114	MIMAT0031420	1.35423	-1.20833	3.18964	-0.37883	0.704814	0.911168
		mmu-miR-344e-3p	MIMAT0014924	0.406572	-2.25465	4.01615	-0.561396	0.574528	0.947559				mmu-miR-12182-3p	MIMAT0049829	1.43413	1.11195	2.79485	0.397855	0.690737	0.911168
		mmu-miR-344b-3p	MIMAT0014926	9.53729	-0.456315	0.943809	-0.483482	0.628753	0.947559				mmu-miR-15b-3p	MIMAT0004521	24.6693	-0.217463	0.625346	-0.347749	0.728029	0.914225
		mmu-miR-344c-3p	MIMAT0014928	1.97339	-2.27562	2.357	-0.965473	0.334308	0.947559				mmu-miR-34a-3p	MIMAT0017022	0.362902	-1.36931	3.98514	-0.343602	0.731145	0.914225
		mmu-miR-3102-3p	MIMAT0014936	79.9121	0.12954	0.42299	0.306249	0.759415	0.947559				mmu-miR-221-5p	MIMAT0017060	270.567	0.0990529	0.280246	0.35345	0.723751	0.914225
		mmu-miR-3103-3p	MIMAT0014938	2.74645	0.89985	1.8653	0.482416	0.62951	0.947559				mmu-miR-679-3p	MIMAT0017248	5.83836	0.442525	1.25278	0.353236	0.723912	0.914225
		mmu-miR-3104-5p	MIMAT0014939	0.425885	2.18541	4.00377	0.545837	0.585178	0.947559				mmu-miR-741-3p	MIMAT0004236	0.362902	-1.36931	3.98514	-0.343602	0.731145	0.914225
		mmu-miR-3105-3p	MIMAT0014942	4.59756	-1.56778	1.5989	-0.980536	0.326822	0.947559				mmu-miR-3109-5p	MIMAT0014949	0.816787	1.24986	3.51569	0.35551	0.722208	0.914225
		mmu-miR-3109-5p	MIMAT0014949	0.621537	-2.8098	3.98161	-0.705695	0.480378	0.947559				mmu-miR-3472	MIMAT0015643	0.362902	-1.36931	3.98514	-0.343602	0.731145	0.914225
		mmu-miR-3109-3p	MIMAT0014950	19.9157	0.439145	0.673844	0.651701	0.514594	0.947559				mmu-miR-6943-3p	MIMAT0027787	0.94961	-1.29724	3.61497	-0.358852	0.719705	0.914225
		mmu-miR-3112-3p	MIMAT0014956	0.851769	3.17881	3.82448	0.831174	0.405876	0.947559				mmu-miR-6977-5p	MIMAT0027856	0.362902	-1.36931	3.98514	-0.343602	0.731145	0.914225
		mmu-miR-1912-5p	MIMAT0014957	0.567846	2.59695	3.97993	0.65251	0.514072	0.947559				mmu-miR-7010-3p	MIMAT0027925	0.362902	-1.36931	3.98514	-0.343602	0.731145	0.914225
		mmu-miR-1912-3p	MIMAT0014958	1.65395	-0.676505	2.28952	-0.295479	0.767628	0.947559				mmu-miR-7031-5p	MIMAT0027966	0.362902	-1.36931	3.98514	-0.343602	0.731145	0.914225
		mmu-miR-3113-3p	MIMAT0014960	0.271048	-1.71525	4.06004	-0.422471	0.672681	0.947559				mmu-miR-7689-3p	MIMAT0029909	0.670827	1.33034	3.7859	0.351393	0.725293	0.914225
		mmu-miR-3471	MIMAT0015642	0.350487	1.87098	4.02703	0.464607	0.642213	0.947559				mmu-miR-350-3p	MIMAT0000605	13.6662	0.332787	1.00313	0.33175	0.740078	0.922433
		mmu-miR-3473a	MIMAT0015645	13.9917	-0.642881	0.833101	-0.771673	0.440308	0.947559				mmu-miR-668-5p	MIMAT0017237	1.30225	0.967599	2.91176	0.332307	0.739657	0.922433
		mmu-miR-28c	MIMAT0019339	0.828716	-3.22919	3.87612	-0.833098	0.40479	0.947559				mmu-miR-341-5p	MIMAT0017037	3.16065	0.630025	1.9459	0.32377	0.746112	0.928468
		mmu-miR-3968	MIMAT0019352	485.427	-0.221467	0.192159	-1.15252	0.249108	0.947559				mmu-miR-134-3p	MIMAT0016985	12.2709	-0.277112	0.872151	-0.317734	0.750686	0.929498
		mmu-miR-3473b	MIMAT0020367	21.3789	0.766043	0.693248	1.10501	0.269157	0.947559				mmu-miR-106a-5p	MIMAT0000385	0.314215	1.24496	4.08047	0.305103	0.760288	0.929498
		mmu-miR-5099	MIMAT0020606	73.5969	0.107836	0.345858	0.311793	0.755197	0.947559				mmu-miR-25-5p	MIMAT0017049	16.5754	-0.265903	0.89039	-0.298636	0.765218	0.929498
		mmu-miR-5100	MIMAT0020607	0.621537	-2.8098	3.98161	-0.705695	0.480378	0.947559				mmu-miR-222-3p	MIMAT0000670	3137.22	0.0669539	0.216626	0.309076	0.757264	0.929498
		mmu-miR-5106	MIMAT0020613	2.19812	2.18819	2.31406	0.945604	0.344351	0.947559				mmu-miR-181b-2-3p	MIMAT0017084	2.09514	0.623164	2.01065	0.309931	0.756614	0.929498
		mmu-miR-5110	MIMAT0020618	1.07743	-3.62225	3.49883	-1.03527	0.300541	0.947559				mmu-miR-690	MIMAT0003469	0.31498	-1.1828	3.99583	-0.296009	0.767223	0.929498
		mmu-miR-5119	MIMAT0020627	1.17028	3.63598	3.05822	1.18892	0.234471	0.947559				mmu-miR-1933-3p	MIMAT0009397	15.5112	0.273438	0.876427	0.311992	0.755047	0.929498
		mmu-miR-5120	MIMAT0020628	0.350487	1.87098	4.02703	0.464607	0.642213	0.947559				mmu-miR-466o-3p	MIMAT0014886	2.80916	0.629446	1.98955	0.316376	0.751717	0.929498
		mmu-miR-5121	MIMAT0020629	2.52353	-0.853417	1.79939	-0.474282	0.635299	0.947559				mmu-miR-5132-5p	MIMAT0020643	1.18534	-0.928612	3.01143	-0.308362	0.757807	0.929498
		mmu-miR-3473d	MIMAT0020632	13.0611	0.472431	0.914231	0.516753	0.605329	0.947559				mmu-miR-6238	MIMAT0024859	4.69952	0.422552	1.31748	0.320727	0.748417	0.929498
		mmu-miR-5123	MIMAT0020633	3.41683	2.28969	1.70142	1.34576	0.178381	0.947559				mmu-miR-6395	MIMAT0025146	0.845682	-1.03589	3.42379	-0.302557	0.762227	0.929498
		mmu-miR-3572-5p	MIMAT0022986	3.56909	1.37623	1.73189	0.794642	0.426822	0.947559				mmu-miR-6929-5p	MIMAT0027758	0.336341	-1.26746	3.99081	-0.317595	0.750792	0.929498
		mmu-miR-5126	MIMAT0020637	4.75359	-1.96271	1.51363	-1.29669	0.194739	0.947559				mmu-miR-6963-3p	MIMAT0027827	0.409735	1.24496	4.08047	0.305103	0.760288	0.929498
		mmu-miR-5128	MIMAT0020639	25.3071	0.215687	0.614005	0.351279	0.725379	0.947559				mmu-miR-7020-5p	MIMAT0027944	0.31498	-1.1828	3.99583	-0.296009	0.767223	0.929498
		mmu-miR-5129-5p	MIMAT0020640	0.283923	1.6069	4.05073	0.396693	0.691594	0.947559				mmu-miR-7069-5p	MIMAT0028044	0.31498	-1.1828	3.99583	-0.296009	0.767223	0.929498
		mmu-miR-5130	MIMAT0020641	4.88066	0.785195	3.02521	0.25955	0.795211	0.947559				mmu-miR-7661-3p	MIMAT0029829	0.31498	-1.1828	3.99583	-0.296009	0.767223	0.929498
		mmu-miR-5132-5p	MIMAT0020643	0.159253	0.845862	4.08047	0.207295	0.835779	0.947559				mmu-miR-8117	MIMAT0031423	0.31498	-1.1828	3.99583	-0.296009	0.767223	0.929498
		mmu-miR-5615-5p	MIMAT0022355	0.700973	2.87948	3.96702	0.725855	0.467928	0.947559				mmu-miR-669f-3p	MIMAT0005839	2.83986	0.579098	1.97895	0.292629	0.769806	0.931178
		mmu-miR-5615-3p	MIMAT0022356	0.52573	2.46151	3.98706	0.617375	0.536987	0.947559				mmu-miR-323-5p	MIMAT0004638	10.6682	0.342509	1.19973	0.28549	0.775269	0.936332
		mmu-miR-5616-3p	MIMAT0022360	0.175243	0.845862	4.08047	0.207295	0.835779	0.947559				mmu-miR-149-3p	MIMAT0016990	3.65892	-0.423499	1.60862	-0.263268	0.792344	0.944679
		mmu-miR-5617-3p	MIMAT0022362	0.52573	2.46151	3.98706	0.617375	0.536987	0.947559				mmu-miR-122-5p	MIMAT0000246	79.236	0.114096	0.42954	0.265623	0.790529	0.944679
		mmu-miR-5620-5p	MIMAT0022367	0.700973	2.87948	3.96702	0.725855	0.467928	0.947559				mmu-miR-384-5p	MIMAT0004745	0.283218	-1.04412	4.0047	-0.260723	0.794306	0.944679
		mmu-miR-5620-3p	MIMAT0022368	0.318506	1.75035	4.03734	0.43354	0.664623	0.947559				mmu-miR-598-3p	MIMAT0004942	8.63536	-0.31528	1.18709	-0.265591	0.790554	0.944679
		mmu-miR-5622-5p	MIMAT0022371	0.141962	0.845862	4.08047	0.207295	0.835779	0.947559				mmu-miR-466k	MIMAT0005845	0.283218	-1.04412	4.0047	-0.260723	0.794306	0.944679
		mmu-miR-5623-5p	MIMAT0022373	0.207179	-1.07769	4.08047	-0.264109	0.791696	0.947559				mmu-miR-3087-3p	MIMAT0014896	0.283218	-1.04412	4.0047	-0.260723	0.794306	0.944679
		mmu-miR-5626-5p	MIMAT0022381	0.359143	-2.03372	4.03391	-0.504157	0.614151	0.947559				mmu-miR-5710	MIMAT0022505	0.283218	-1.04412	4.0047	-0.260723	0.794306	0.944679
		mmu-miR-5626-3p	MIMAT0022382	0.916987	1.95833	3.43454	0.570187	0.568551	0.947559				mmu-miR-6905-5p	MIMAT0027710	1.33833	0.836459	3.14028	0.266365	0.789958	0.944679
		mmu-miR-5627-3p	MIMAT0022386	2.23115	2.07635	2.22856	0.931698	0.351492	0.947559				mmu-miR-7074-3p	MIMAT0028055	0.283218	-1.04412	4.0047	-0.260723	0.794306	0.944679
		mmu-miR-5709-5p	MIMAT0022504	6.20417	0.336874	1.12397	0.299719	0.764392	0.947559				mmu-miR-7080-3p	MIMAT0028067	0.283218	-1.04412	4.0047	-0.260723	0.794306	0.944679
		mmu-miR-5709-3p	MIMAT0027104	1.35524	-3.97451	3.20527	-1.23999	0.214978	0.947559				mmu-miR-127-5p	MIMAT0004530	10.665	-0.27746	1.08967	-0.254627	0.799011	0.948825
		mmu-miR-6236	MIMAT0024857	1.00647	0.724624	2.81303	0.257596	0.796719	0.947559				mmu-miR-298-5p	MIMAT0000376	10845.3	-0.0413802	0.166142	-0.249065	0.803311	0.951032
		mmu-miR-6239	MIMAT0024860	9.23511	-0.381379	1.01729	-0.374899	0.707736	0.947559				mmu-miR-425-3p	MIMAT0001342	38.6948	-0.130971	0.524971	-0.249482	0.802988	0.951032
		mmu-miR-6240	MIMAT0024861	27.628	-0.626835	0.637459	-0.983335	0.325443	0.947559				mmu-miR-145b	MIMAT0025105	2.29391	0.583011	2.38431	0.244519	0.806829	0.953747
		mmu-miR-6342	MIMAT0025085	0.175243	0.845862	4.08047	0.207295	0.835779	0.947559				mmu-miR-30b-5p	MIMAT0000130	391.804	-0.0525382	0.239865	-0.219033	0.826625	0.958847
		mmu-miR-6349	MIMAT0025092	0.318506	1.75035	4.03734	0.43354	0.664623	0.947559				mmu-miR-182-3p	MIMAT0016995	0.241935	-0.777311	4.02428	-0.193155	0.846838	0.958847
		mmu-miR-145b	MIMAT0025105	1.29495	3.78323	2.9858	1.26707	0.205129	0.947559				mmu-miR-190a-5p	MIMAT0000220	1.45517	0.54294	2.8027	0.19372	0.846395	0.958847
		mmu-miR-6373	MIMAT0025117	0.207179	-1.07769	4.08047	-0.264109	0.791696	0.947559				mmu-miR-190a-3p	MIMAT0016998	0.241935	-0.777311	4.02428	-0.193155	0.846838	0.958847
		mmu-miR-21b	MIMAT0025121	5.41852	1.23716	1.4765	0.837898	0.402088	0.947559				mmu-miR-331-3p	MIMAT0000571	13.447	0.211321	0.912609	0.231557	0.816882	0.958847
		mmu-miR-6384	MIMAT0025130	0.207179	-1.07769	4.08047	-0.264109	0.791696	0.947559				mmu-miR-344-3p	MIMAT0000593	2.99671	0.414226	2.02019	0.205042	0.837539	0.958847
		mmu-miR-378c	MIMAT0025138	18.1925	-0.963531	0.708182	-1.36057	0.17365	0.947559				mmu-miR-28a-5p	MIMAT0000653	1239.25	-0.044003	0.197961	-0.222282	0.824095	0.958847
		mmu-miR-6390	MIMAT0025139	37.9859	-0.418684	0.502123	-0.833827	0.404379	0.947559				mmu-miR-301b-5p	MIMAT0017232	0.241935	-0.777311	4.02428	-0.193155	0.846838	0.958847
		mmu-miR-6395	MIMAT0025146	1.80408	3.13698	2.50463	1.25247	0.210398	0.947559				mmu-miR-670-3p	MIMAT0017242	0.241935	-0.777311	4.02428	-0.193155	0.846838	0.958847
		mmu-miR-21c	MIMAT0025148	5.20491	1.24236	1.38316	0.898201	0.369078	0.947559				mmu-miR-466g	MIMAT0004883	28.1655	0.122325	0.586092	0.208713	0.834672	0.958847
		mmu-miR-6412	MIMAT0025165	15.8071	-0.476503	0.733214	-0.649883	0.515768	0.947559				mmu-miR-466h-5p	MIMAT0004884	0.241935	-0.777311	4.02428	-0.193155	0.846838	0.958847
		mmu-miR-6416-3p	MIMAT0025171	0.52573	2.46151	3.98706	0.617375	0.536987	0.947559				mmu-miR-467c-3p	MIMAT0017275	0.241935	-0.777311	4.02428	-0.193155	0.846838	0.958847
		mmu-miR-6418-3p	MIMAT0025174	8.00823	0.723359	1.19403	0.605814	0.544638	0.947559				mmu-miR-669d-5p	MIMAT0005833	0.241935	-0.777311	4.02428	-0.193155	0.846838	0.958847
		mmu-miR-6516-5p	MIMAT0027343	4.5449	1.88663	1.40309	1.34463	0.178746	0.947559				mmu-miR-1934-3p	MIMAT0017341	1.92721	0.529077	2.49426	0.212118	0.832015	0.958847
		mmu-let-7k	MIMAT0025580	1.83774	1.20496	2.0416	0.590204	0.555054	0.947559				mmu-miR-1943-5p	MIMAT0009408	23.0016	-0.140021	0.690077	-0.202906	0.839209	0.958847
		mmu-miR-6538	MIMAT0025583	5.71618	0.440383	1.17301	0.375431	0.70734	0.947559				mmu-miR-1943-3p	MIMAT0017342	0.241935	-0.777311	4.02428	-0.193155	0.846838	0.958847
		mmu-miR-6539	MIMAT0025584	133.571	-0.328884	0.340829	-0.964952	0.334569	0.947559				mmu-miR-3063-3p	MIMAT0014833	0.62843	0.79057	4.00664	0.197315	0.843581	0.958847
		mmu-miR-6540-5p	MIMAT0025585	0.414358	-2.21499	4.01915	-0.55111	0.581558	0.947559				mmu-miR-3064-5p	MIMAT0014834	0.892515	0.846527	3.68244	0.229882	0.818183	0.958847
		mmu-miR-3473e	MIMAT0025587	20.1013	0.621744	0.714196	0.870551	0.384	0.947559				mmu-miR-3095-3p	MIMAT0014912	21.2577	-0.19288	0.841148	-0.229306	0.818631	0.958847
		mmu-miR-6897-5p	MIMAT0027694	0.955519	3.33572	3.66188	0.91093	0.362332	0.947559				mmu-miR-344c-3p	MIMAT0014928	3.43478	0.478354	2.13127	0.224445	0.822411	0.958847
		mmu-miR-6902-5p	MIMAT0027704	0.318506	1.75035	4.03734	0.43354	0.664623	0.947559				mmu-miR-5107-5p	MIMAT0020615	0.241935	-0.777311	4.02428	-0.193155	0.846838	0.958847
		mmu-miR-6904-5p	MIMAT0027708	0.566322	-2.68605	3.98823	-0.673496	0.500632	0.947559				mmu-miR-5119	MIMAT0020627	0.241935	-0.777311	4.02428	-0.193155	0.846838	0.958847
		mmu-miR-6907-5p	MIMAT0027714	0.135524	-1.07769	4.08047	-0.264109	0.791696	0.947559				mmu-miR-6363	MIMAT0025107	0.241935	-0.777311	4.02428	-0.193155	0.846838	0.958847
		mmu-miR-6907-3p	MIMAT0027715	0.271048	-1.71525	4.06004	-0.422471	0.672681	0.947559				mmu-miR-6538	MIMAT0025583	4.50611	0.390841	1.89621	0.206117	0.836699	0.958847
		mmu-miR-6909-5p	MIMAT0027718	7.45381	0.571816	1.04131	0.549131	0.582915	0.947559				mmu-miR-7044-5p	MIMAT0027992	1.1123	-0.79697	3.4125	-0.233544	0.815339	0.958847
		mmu-miR-6911-3p	MIMAT0027723	2.85151	1.42012	1.75015	0.811427	0.41712	0.947559				mmu-miR-7068-3p	MIMAT0028043	12.8256	-0.185829	0.892372	-0.208242	0.83504	0.958847
		mmu-miR-6913-5p	MIMAT0027726	0.47776	2.33554	3.9943	0.584719	0.558737	0.947559				mmu-miR-7075-3p	MIMAT0028057	0.241935	-0.777311	4.02428	-0.193155	0.846838	0.958847
		mmu-miR-6913-3p	MIMAT0027727	0.760381	3.01081	3.31274	0.908857	0.363426	0.947559				mmu-miR-7664-3p	MIMAT0029835	0.241935	-0.777311	4.02428	-0.193155	0.846838	0.958847
		mmu-miR-6914-5p	MIMAT0027728	0.637013	2.75069	3.9726	0.692415	0.488677	0.947559				mmu-miR-1258-5p	MIMAT0029904	5.44347	-0.280997	1.45231	-0.193482	0.846581	0.958847
		mmu-miR-6915-5p	MIMAT0027730	0.350487	1.87098	4.02703	0.464607	0.642213	0.947559				mmu-miR-30b-3p	MIMAT0004524	2.8069	-0.318175	1.7769	-0.179062	0.857889	0.961957
		mmu-miR-6915-3p	MIMAT0027731	0.542095	-2.66171	3.9896	-0.667163	0.504668	0.947559				mmu-miR-101a-5p	MIMAT0004526	0.188812	-0.466216	4.05202	-0.115058	0.908399	0.961957
		mmu-miR-6918-3p	MIMAT0027737	0.159253	0.845862	4.08047	0.207295	0.835779	0.947559				mmu-miR-130a-3p	MIMAT0000141	973.946	-0.0173348	0.203105	-0.0853489	0.931984	0.961957
		mmu-miR-6919-3p	MIMAT0027739	0.207179	-1.07769	4.08047	-0.264109	0.791696	0.947559				mmu-miR-9-3p	MIMAT0000143	0.120967	0.283191	4.08047	0.0694016	0.94467	0.961957
		mmu-miR-6922-5p	MIMAT0027744	1.15298	3.61573	3.10913	1.16294	0.244853	0.947559				mmu-miR-10b-3p	MIMAT0004538	5.39844	-0.163108	1.43532	-0.113639	0.909524	0.961957
		mmu-miR-6923-3p	MIMAT0027747	0.47776	2.33554	3.9943	0.584719	0.558737	0.947559				mmu-miR-129-1-3p	MIMAT0016994	1.40295	0.341554	3.07929	0.11092	0.91168	0.961957
		mmu-miR-6925-5p	MIMAT0027750	0.637013	2.75069	3.9726	0.692415	0.488677	0.947559				mmu-miR-298-3p	MIMAT0017007	0.188812	-0.466216	4.05202	-0.115058	0.908399	0.961957
		mmu-miR-6928-5p	MIMAT0027756	1.75188	-0.748217	2.46237	-0.303861	0.761234	0.947559				mmu-miR-29a-5p	MIMAT0004631	0.120967	0.283191	4.08047	0.0694016	0.94467	0.961957
		mmu-miR-6928-3p	MIMAT0027757	0.159253	0.845862	4.08047	0.207295	0.835779	0.947559				mmu-miR-103-1-5p	MIMAT0017024	0.120967	0.283191	4.08047	0.0694016	0.94467	0.961957
		mmu-miR-6929-3p	MIMAT0027759	1.53402	-0.940204	2.59894	-0.361765	0.717528	0.947559				mmu-miR-103-2-5p	MIMAT0017025	0.120967	0.283191	4.08047	0.0694016	0.94467	0.961957
		mmu-miR-6932-5p	MIMAT0027764	3.23553	0.671261	1.76234	0.380892	0.703284	0.947559				mmu-miR-324-3p	MIMAT0000556	5.76613	0.15002	1.25026	0.119991	0.90449	0.961957
		mmu-miR-6932-3p	MIMAT0027765	0.159253	0.845862	4.08047	0.207295	0.835779	0.947559				mmu-miR-107-5p	MIMAT0017048	0.104993	0.283191	4.08047	0.0694016	0.94467	0.961957
		mmu-miR-6933-5p	MIMAT0027766	0.207179	-1.07769	4.08047	-0.264109	0.791696	0.947559				mmu-miR-26a-2-3p	MIMAT0017058	0.094406	0.283191	4.08047	0.0694016	0.94467	0.961957
		mmu-miR-6934-5p	MIMAT0027768	1.31222	-3.90076	2.94548	-1.32432	0.185396	0.947559				mmu-miR-33-5p	MIMAT0000667	0.619722	-0.285098	3.88055	-0.0734687	0.941433	0.961957
		mmu-miR-6935-5p	MIMAT0027770	1.95683	0.899077	1.95647	0.459541	0.645845	0.947559				mmu-miR-211-5p	MIMAT0000668	0.104993	0.283191	4.08047	0.0694016	0.94467	0.961957
		mmu-miR-6937-5p	MIMAT0027774	13.0658	1.02008	0.836163	1.21995	0.222483	0.947559				mmu-miR-7a-1-3p	MIMAT0004670	2.21499	0.20146	2.11495	0.0952556	0.924112	0.961957
		mmu-miR-6940-3p	MIMAT0027781	2.52313	-0.938016	2.15582	-0.435109	0.663483	0.947559				mmu-miR-194-2-3p	MIMAT0017073	1.34444	-0.446489	2.87305	-0.155406	0.876502	0.961957
		mmu-miR-6942-5p	MIMAT0027784	0.860182	1.82036	3.22671	0.564153	0.57265	0.947559				mmu-miR-219a-2-3p	MIMAT0022841	0.120967	0.283191	4.08047	0.0694016	0.94467	0.961957
		mmu-miR-6944-5p	MIMAT0027788	0.350487	1.87098	4.02703	0.464607	0.642213	0.947559				mmu-miR-362-5p	MIMAT0000706	4.37374	0.249213	1.51506	0.164491	0.869345	0.961957
		mmu-miR-6946-5p	MIMAT0027792	0.425885	2.18541	4.00377	0.545837	0.585178	0.947559				mmu-miR-448-5p	MIMAT0017176	0.104993	0.283191	4.08047	0.0694016	0.94467	0.961957
		mmu-miR-6948-3p	MIMAT0027797	4.72359	1.09907	1.31553	0.835455	0.403462	0.947559				mmu-miR-484	MIMAT0003127	555.461	0.019551	0.264274	0.07398	0.941026	0.961957
		mmu-miR-6951-5p	MIMAT0027802	0.359143	-2.03372	4.03391	-0.504157	0.614151	0.947559				mmu-miR-486a-3p	MIMAT0017206	4.94898	0.252439	1.37751	0.183257	0.854596	0.961957
		mmu-miR-6952-5p	MIMAT0027804	0.406572	-2.25465	4.01615	-0.561396	0.574528	0.947559				mmu-miR-20b-5p	MIMAT0003187	0.094406	0.283191	4.08047	0.0694016	0.94467	0.961957
		mmu-miR-6952-3p	MIMAT0027805	0.924518	-2.15618	3.13426	-0.687938	0.491492	0.947559				mmu-miR-1247-5p	MIMAT0014800	29.0611	0.0543669	0.612142	0.0888142	0.92923	0.961957
		mmu-miR-6953-5p	MIMAT0027806	0.52573	2.46151	3.98706	0.617375	0.536987	0.947559				mmu-miR-675-5p	MIMAT0003725	0.209987	-0.598685	4.0395	-0.148208	0.882179	0.961957
		mmu-miR-6953-3p	MIMAT0027807	0.621537	-2.8098	3.98161	-0.705695	0.480378	0.947559				mmu-miR-671-5p	MIMAT0003731	3.69105	0.243344	1.78289	0.136489	0.891435	0.961957
		mmu-miR-6954-3p	MIMAT0027809	0.207179	-1.07769	4.08047	-0.264109	0.791696	0.947559				mmu-miR-496a-3p	MIMAT0003738	89.9673	0.0688792	0.397815	0.173144	0.862538	0.961957
		mmu-miR-6955-3p	MIMAT0027811	0.135524	-1.07769	4.08047	-0.264109	0.791696	0.947559				mmu-miR-700-5p	MIMAT0017256	0.120967	0.283191	4.08047	0.0694016	0.94467	0.961957
		mmu-miR-6956-3p	MIMAT0027813	0.406572	-2.25465	4.01615	-0.561396	0.574528	0.947559				mmu-miR-700-3p	MIMAT0003490	16.2763	-0.105375	0.767072	-0.137372	0.890736	0.961957
		mmu-miR-6957-3p	MIMAT0027815	0.425885	2.18541	4.00377	0.545837	0.585178	0.947559				mmu-miR-615-5p	MIMAT0004837	4.14016	-0.123935	1.70202	-0.0728166	0.941952	0.961957
		mmu-miR-6958-5p	MIMAT0027816	0.141962	0.845862	4.08047	0.207295	0.835779	0.947559				mmu-miR-874-3p	MIMAT0004853	0.209987	-0.598685	4.0395	-0.148208	0.882179	0.961957
		mmu-miR-6959-5p	MIMAT0027818	0.567846	2.59695	3.97993	0.65251	0.514072	0.947559				mmu-miR-466i-3p	MIMAT0005834	15.9073	0.0498923	0.752525	0.0662999	0.947139	0.961957
		mmu-miR-6960-5p	MIMAT0027820	2.39029	0.965782	2.4315	0.397197	0.691222	0.947559				mmu-miR-1b-3p	MIMAT0017326	0.69027	-0.583774	3.71425	-0.157172	0.87511	0.961957
		mmu-miR-6962-3p	MIMAT0027825	0.414358	-2.21499	4.01915	-0.55111	0.581558	0.947559				mmu-miR-1188-5p	MIMAT0005843	30.2875	-0.0828905	0.632022	-0.131151	0.895656	0.961957
		mmu-miR-6965-3p	MIMAT0027831	0.718286	-3.03689	3.97081	-0.764803	0.444389	0.947559				mmu-miR-1198-5p	MIMAT0005859	429.362	-0.0356641	0.256108	-0.139254	0.889249	0.961957
		mmu-miR-6966-5p	MIMAT0027834	1.58396	0.626079	2.15321	0.290766	0.771231	0.947559				mmu-miR-1198-3p	MIMAT0017332	1.06141	0.242092	3.45315	0.0701075	0.944108	0.961957
		mmu-miR-6966-3p	MIMAT0027835	0.350487	1.87098	4.02703	0.464607	0.642213	0.947559				mmu-miR-1931	MIMAT0009394	2.32523	0.258269	2.1297	0.12127	0.903477	0.961957
		mmu-miR-6972-3p	MIMAT0027847	0.271048	-1.71525	4.06004	-0.422471	0.672681	0.947559				mmu-miR-1933-5p	MIMAT0009396	0.957366	0.651237	3.55758	0.183056	0.854754	0.961957
		mmu-miR-6973a-5p	MIMAT0027848	0.271048	-1.71525	4.06004	-0.422471	0.672681	0.947559				mmu-miR-1949	MIMAT0009416	0.965746	0.526305	3.2589	0.161498	0.871701	0.961957
		mmu-miR-6976-5p	MIMAT0027854	0.880545	1.9147	3.49517	0.547814	0.58382	0.947559				mmu-miR-1958	MIMAT0009431	0.949792	0.559056	3.58942	0.155751	0.876229	0.961957
		mmu-miR-6977-3p	MIMAT0027857	0.851769	3.17881	3.82448	0.831174	0.405876	0.947559				mmu-miR-1966-5p	MIMAT0009439	3.74763	-0.272208	1.81183	-0.150239	0.880576	0.961957
		mmu-miR-6978-3p	MIMAT0027859	0.207179	-1.07769	4.08047	-0.264109	0.791696	0.947559				mmu-miR-1966-3p	MIMAT0022952	0.094406	0.283191	4.08047	0.0694016	0.94467	0.961957
		mmu-miR-6979-5p	MIMAT0027860	0.159253	0.845862	4.08047	0.207295	0.835779	0.947559				mmu-miR-1982-3p	MIMAT0009460	2.68296	0.190736	2.22035	0.0859038	0.931543	0.961957
		mmu-miR-6981-5p	MIMAT0027864	0.761683	3.01278	3.60405	0.835944	0.403186	0.947559				mmu-miR-3074-1-3p	MIMAT0014857	1.20562	0.37715	2.54168	0.148386	0.882038	0.961957
		mmu-miR-6982-5p	MIMAT0027866	0.159253	0.845862	4.08047	0.207295	0.835779	0.947559				mmu-miR-3075-5p	MIMAT0014858	0.498754	0.363088	4.0395	0.0898844	0.928379	0.961957
		mmu-miR-6984-5p	MIMAT0027870	0.159253	0.845862	4.08047	0.207295	0.835779	0.947559				mmu-miR-466p-3p	MIMAT0014892	9.59756	0.0789776	1.14696	0.0688583	0.945102	0.961957
		mmu-miR-6985-3p	MIMAT0027873	0.718286	-3.03689	3.97081	-0.764803	0.444389	0.947559				mmu-miR-3101-5p	MIMAT0014921	0.209987	-0.598685	4.0395	-0.148208	0.882179	0.961957
		mmu-miR-6986-5p	MIMAT0027874	2.86135	1.18821	1.61945	0.733712	0.463124	0.947559				mmu-miR-1912-3p	MIMAT0014958	0.188812	-0.466216	4.05202	-0.115058	0.908399	0.961957
		mmu-miR-6987-5p	MIMAT0027876	0.350487	1.87098	4.02703	0.464607	0.642213	0.947559				mmu-miR-3960	MIMAT0019336	2.66145	0.179858	1.86177	0.0966059	0.923039	0.961957
		mmu-miR-6988-5p	MIMAT0027878	0.732909	1.49795	3.74503	0.399983	0.689169	0.947559				mmu-miR-5121	MIMAT0020629	4.18676	-0.122877	1.76547	-0.0696003	0.944512	0.961957
		mmu-miR-6989-3p	MIMAT0027881	0.425885	2.18541	4.00377	0.545837	0.585178	0.947559				mmu-miR-5124a	MIMAT0020634	0.120967	0.283191	4.08047	0.0694016	0.94467	0.961957
		mmu-miR-6990-5p	MIMAT0027882	1.26817	-3.85285	2.73548	-1.40848	0.15899	0.947559				mmu-miR-5616-3p	MIMAT0022360	0.104993	0.283191	4.08047	0.0694016	0.94467	0.961957
		mmu-miR-6991-5p	MIMAT0027884	0.159253	0.845862	4.08047	0.207295	0.835779	0.947559				mmu-miR-5626-5p	MIMAT0022381	0.120967	0.283191	4.08047	0.0694016	0.94467	0.961957
		mmu-miR-6992-5p	MIMAT0027886	0.207179	-1.07769	4.08047	-0.264109	0.791696	0.947559				mmu-miR-5627-3p	MIMAT0022386	0.104993	0.283191	4.08047	0.0694016	0.94467	0.961957
		mmu-miR-6993-5p	MIMAT0027888	1.11477	3.55812	3.45609	1.02952	0.303234	0.947559				mmu-miR-21b	MIMAT0025121	2.27965	-0.361269	2.10693	-0.171467	0.863857	0.961957
		mmu-miR-6995-5p	MIMAT0027892	0.460468	2.28691	3.99726	0.572119	0.567241	0.947559				mmu-miR-21c	MIMAT0025148	2.15869	-0.225062	2.14575	-0.104887	0.916465	0.961957
		mmu-miR-6997-5p	MIMAT0027896	0.828716	-3.22919	3.87612	-0.833098	0.40479	0.947559				mmu-let-7k	MIMAT0025580	0.199399	-0.53358	4.04552	-0.131894	0.895068	0.961957
		mmu-miR-6998-5p	MIMAT0027898	0.52573	2.46151	3.98706	0.617375	0.536987	0.947559				mmu-miR-6540-5p	MIMAT0025585	0.120967	0.283191	4.08047	0.0694016	0.94467	0.961957
		mmu-miR-6999-5p	MIMAT0027900	0.318506	1.75035	4.03734	0.43354	0.664623	0.947559				mmu-miR-3473e	MIMAT0025587	13.8375	0.103645	0.860578	0.120436	0.904138	0.961957
		mmu-miR-7000-3p	MIMAT0027903	0.318506	1.75035	4.03734	0.43354	0.664623	0.947559				mmu-miR-6904-5p	MIMAT0027708	0.104993	0.283191	4.08047	0.0694016	0.94467	0.961957
		mmu-miR-7001-5p	MIMAT0027904	1.36988	1.25902	2.95882	0.425513	0.670463	0.947559				mmu-miR-6923-3p	MIMAT0027747	0.094406	0.283191	4.08047	0.0694016	0.94467	0.961957
		mmu-miR-7003-5p	MIMAT0027910	0.700973	2.87948	3.96702	0.725855	0.467928	0.947559				mmu-miR-6932-3p	MIMAT0027765	1.89114	-0.466665	2.49653	-0.186926	0.851719	0.961957
		mmu-miR-7004-3p	MIMAT0027913	0.207179	-1.07769	4.08047	-0.264109	0.791696	0.947559				mmu-miR-6937-5p	MIMAT0027774	7.11496	0.206498	1.24672	0.165633	0.868446	0.961957
		mmu-miR-7007-5p	MIMAT0027918	0.175243	0.845862	4.08047	0.207295	0.835779	0.947559				mmu-miR-6975-5p	MIMAT0027852	0.120967	0.283191	4.08047	0.0694016	0.94467	0.961957
		mmu-miR-7009-5p	MIMAT0027922	9.85729	-0.20319	0.907426	-0.223919	0.82282	0.947559				mmu-miR-6979-3p	MIMAT0027861	1.59321	0.197918	2.96055	0.0668517	0.9467	0.961957
		mmu-miR-7011-5p	MIMAT0027926	0.904649	-0.907788	3.1395	-0.28915	0.772466	0.947559				mmu-miR-6981-5p	MIMAT0027864	0.094406	0.283191	4.08047	0.0694016	0.94467	0.961957
		mmu-miR-7012-5p	MIMAT0027928	0.179571	-1.07769	4.08047	-0.264109	0.791696	0.947559				mmu-miR-6983-5p	MIMAT0027868	0.104993	0.283191	4.08047	0.0694016	0.94467	0.961957
		mmu-miR-7013-3p	MIMAT0027931	0.549882	-2.64364	3.99063	-0.662462	0.507675	0.947559				mmu-miR-6998-5p	MIMAT0027898	0.120967	0.283191	4.08047	0.0694016	0.94467	0.961957
		mmu-miR-7014-5p	MIMAT0027932	0.589601	-1.25322	4.01915	-0.311813	0.755183	0.947559				mmu-miR-7033-5p	MIMAT0027970	6.58239	0.114583	1.25808	0.0910773	0.927431	0.961957
		mmu-miR-7015-3p	MIMAT0027935	2.64011	1.43195	1.89002	0.757635	0.448669	0.947559				mmu-miR-7041-5p	MIMAT0027986	0.955159	0.570428	3.58166	0.159263	0.873461	0.961957
		mmu-miR-7016-3p	MIMAT0027937	0.207179	-1.07769	4.08047	-0.264109	0.791696	0.947559				mmu-miR-7045-5p	MIMAT0027994	0.120967	0.283191	4.08047	0.0694016	0.94467	0.961957
		mmu-miR-7017-5p	MIMAT0027938	0.159253	0.845862	4.08047	0.207295	0.835779	0.947559				mmu-miR-7046-5p	MIMAT0027996	1.89111	-0.270459	2.51447	-0.107561	0.914344	0.961957
		mmu-miR-7017-3p	MIMAT0027939	0.350487	1.87098	4.02703	0.464607	0.642213	0.947559				mmu-miR-7060-5p	MIMAT0028024	0.209987	-0.598685	4.0395	-0.148208	0.882179	0.961957
		mmu-miR-7018-3p	MIMAT0027941	6.51425	1.42614	1.1966	1.19183	0.233328	0.947559				mmu-miR-7236-3p	MIMAT0028441	0.504141	0.333816	4.03688	0.0826915	0.934097	0.961957
		mmu-miR-7022-3p	MIMAT0027949	0.141962	0.845862	4.08047	0.207295	0.835779	0.947559				mmu-miR-7668-3p	MIMAT0029843	0.120967	0.283191	4.08047	0.0694016	0.94467	0.961957
		mmu-miR-7025-5p	MIMAT0027954	0.207179	-1.07769	4.08047	-0.264109	0.791696	0.947559				mmu-miR-3569-5p	MIMAT0029854	0.094406	0.283191	4.08047	0.0694016	0.94467	0.961957
		mmu-miR-7033-5p	MIMAT0027970	10.5514	-0.368468	0.91841	-0.401202	0.688271	0.947559				mmu-miR-3620-5p	MIMAT0029878	8.57466	0.176937	1.39059	0.127239	0.898751	0.961957
		mmu-miR-7034-3p	MIMAT0027973	0.677619	-2.97859	3.97343	-0.749628	0.453479	0.947559				mmu-miR-3473f	MIMAT0031390	0.120967	0.283191	4.08047	0.0694016	0.94467	0.961957
		mmu-miR-7036a-3p	MIMAT0027977	0.414358	-2.21499	4.01915	-0.55111	0.581558	0.947559				mmu-miR-3552	MIMAT0035715	2.57232	-0.224659	2.25106	-0.0998012	0.920502	0.961957
		mmu-miR-7040-5p	MIMAT0027984	0.940043	-0.935941	3.3978	-0.275455	0.782966	0.947559				mmu-miR-3061-5p	MIMAT0014828	9.41204	0.0567715	0.993629	0.0571355	0.954437	0.968108
		mmu-miR-7041-3p	MIMAT0027987	0.897857	-3.35913	3.75037	-0.895679	0.370424	0.947559				mmu-miR-7668-5p	MIMAT0029842	0.603747	-0.221029	3.99583	-0.0553148	0.955888	0.968318
		mmu-miR-7042-5p	MIMAT0027988	0.876172	1.85128	3.188	0.580702	0.561441	0.947559				mmu-miR-7016-3p	MIMAT0027937	1.20749	-0.15829	3.29063	-0.0481032	0.961634	0.972874
		mmu-miR-7044-5p	MIMAT0027992	0.135524	-1.07769	4.08047	-0.264109	0.791696	0.947559				mmu-miR-23b-5p	MIMAT0016980	2.33678	-0.0913584	2.10868	-0.043325	0.965442	0.97546
		mmu-miR-7045-5p	MIMAT0027994	0.851769	3.17881	3.82448	0.831174	0.405876	0.947559				mmu-miR-1947-5p	MIMAT0009413	18.1962	-0.027829	0.741435	-0.037534	0.970059	0.978855
		mmu-miR-7045-3p	MIMAT0027995	0.135524	-1.07769	4.08047	-0.264109	0.791696	0.947559				mmu-miR-132-5p	MIMAT0016984	7.57106	-0.037784	1.09749	-0.0344278	0.972536	0.980085
		mmu-miR-7046-5p	MIMAT0027996	2.60023	-1.54565	2.01722	-0.766229	0.44354	0.947559				mmu-miR-194-5p	MIMAT0000224	11.7318	-0.0149682	0.84752	-0.0176612	0.985909	0.988447
		mmu-miR-7046-3p	MIMAT0027997	0.718286	-3.03689	3.97081	-0.764803	0.444389	0.947559				mmu-miR-495-3p	MIMAT0003456	87.7995	-0.00858505	0.401492	-0.0213829	0.98294	0.988447
		mmu-miR-7047-5p	MIMAT0027998	0.414358	-2.21499	4.01915	-0.55111	0.581558	0.947559				mmu-miR-702-5p	MIMAT0022931	12.5437	0.015253	0.856423	0.0178102	0.98579	0.988447
		mmu-miR-7047-3p	MIMAT0027999	0.135524	-1.07769	4.08047	-0.264109	0.791696	0.947559				mmu-miR-7063-5p	MIMAT0028030	0.571986	-0.0823448	4.0047	-0.020562	0.983595	0.988447
		mmu-miR-7049-5p	MIMAT0028002	0.567846	2.59695	3.97993	0.65251	0.514072	0.947559				mmu-miR-1251-5p	MIMAT0014824	1.15456	-0.0474981	3.05256	-0.0155601	0.987585	0.988855
		mmu-miR-7052-3p	MIMAT0028009	0.207179	-1.07769	4.08047	-0.264109	0.791696	0.947559				mmu-miR-541-3p	MIMAT0017209	2.35511	-0.0282968	2.09818	-0.0134863	0.98924	0.98924
		mmu-miR-7053-5p	MIMAT0028010	0.350487	1.87098	4.02703	0.464607	0.642213	0.947559				mmu-miR-34a-5p	MIMAT0000542	394.964	-1.72415	0.291073	-5.92343	3.15305e-09	1.11646e-07
		mmu-miR-7056-5p	MIMAT0028016	0.159253	0.845862	4.08047	0.207295	0.835779	0.947559				mmu-miR-872-5p	MIMAT0004934	225.264	-1.84462	0.338063	-5.45643	4.85803e-08	1.14679e-06
		mmu-miR-7059-5p	MIMAT0028022	0.595992	1.32585	3.6971	0.358618	0.719881	0.947559				mmu-miR-148a-3p	MIMAT0000516	586.542	-1.33956	0.246141	-5.44225	5.26118e-08	1.20543e-06
		mmu-miR-7060-5p	MIMAT0028024	0.809653	3.09394	3.52359	0.878063	0.379909	0.947559				mmu-miR-574-3p	MIMAT0004894	527.547	1.54832	0.23175	6.681	2.37314e-11	1.32048e-09
		mmu-miR-7062-5p	MIMAT0028028	2.04384	3.32	2.38255	1.39347	0.163479	0.947559				mmu-miR-421-3p	MIMAT0004869	213.081	-1.64699	0.303874	-5.41998	5.96067e-08	1.32667e-06
		mmu-miR-7064-3p	MIMAT0028033	0.52573	2.46151	3.98706	0.617375	0.536987	0.947559				mmu-miR-93-5p	MIMAT0000540	502.635	-1.3707	0.278452	-4.92257	8.54147e-07	1.35792e-05
		mmu-miR-7065-3p	MIMAT0028035	0.271048	-1.71525	4.06004	-0.422471	0.672681	0.947559				mmu-miR-26a-5p	MIMAT0000533	48445.8	-0.986732	0.157319	-6.27216	3.56067e-10	1.45988e-08
		mmu-miR-6769b-5p	MIMAT0028040	0.718286	-3.03689	3.97081	-0.764803	0.444389	0.947559				mmu-miR-300-3p	MIMAT0000378	842.123	-1.06437	0.197338	-5.39363	6.90482e-08	1.47547e-06
		mmu-miR-7068-5p	MIMAT0028042	0.855919	-0.759786	3.24035	-0.234477	0.814615	0.947559				mmu-miR-411-5p	MIMAT0004747	26220.4	-0.89006	0.165249	-5.38617	7.19741e-08	1.47547e-06
		mmu-miR-7068-3p	MIMAT0028043	15.0396	0.305981	0.843521	0.362742	0.716798	0.947559				mmu-miR-1981-5p	MIMAT0009458	582.74	1.2684	0.23548	5.38643	7.18702e-08	1.47547e-06
		mmu-miR-7070-5p	MIMAT0028046	2.16219	1.37419	2.2664	0.606331	0.544295	0.947559				mmu-miR-125b-5p	MIMAT0000136	16339.6	1.36565	0.218094	6.26177	3.80643e-10	1.4826e-08
		mmu-miR-7070-3p	MIMAT0028047	1.7712	0.636401	2.39759	0.265434	0.790676	0.947559				mmu-miR-19b-3p	MIMAT0000513	210.733	-1.67033	0.340909	-4.89964	9.6012e-07	1.49587e-05
		mmu-miR-7071-5p	MIMAT0028048	0.271048	-1.71525	4.06004	-0.422471	0.672681	0.947559				mmu-miR-146b-5p	MIMAT0003475	468.226	-2.64248	0.329945	-8.00885	1.15787e-15	1.5033e-13
		mmu-miR-7074-5p	MIMAT0028054	0.414358	-2.21499	4.01915	-0.55111	0.581558	0.947559				mmu-miR-485-5p	MIMAT0003128	264.365	1.73674	0.356454	4.87227	1.10322e-06	1.68511e-05
		mmu-miR-7074-3p	MIMAT0028055	0.538714	-2.62079	3.99195	-0.656518	0.511491	0.947559				mmu-let-7g-5p	MIMAT0000121	7786.9	-1.33135	0.189753	-7.01623	2.2793e-12	1.77558e-10
		mmu-miR-7075-5p	MIMAT0028056	0.47776	2.33554	3.9943	0.584719	0.558737	0.947559				mmu-miR-340-5p	MIMAT0004651	85.9707	-2.20912	0.413444	-5.34321	9.13144e-08	1.82395e-06
		mmu-miR-7075-3p	MIMAT0028057	0.47776	2.33554	3.9943	0.584719	0.558737	0.947559				mmu-miR-6944-3p	MIMAT0027789	296.958	1.59904	0.331204	4.82795	1.37948e-06	2.06656e-05
		mmu-miR-7078-5p	MIMAT0028062	0.796266	3.07268	3.93124	0.781605	0.434447	0.947559				mmu-miR-21a-5p	MIMAT0000530	15010.2	-1.85704	0.233601	-7.94963	1.87073e-15	2.08185e-13
		mmu-miR-7083-5p	MIMAT0028072	0.876217	3.20249	3.79125	0.844706	0.398275	0.947559				mmu-miR-24-2-5p	MIMAT0005440	1245.8	-1.14167	0.196564	-5.80811	6.31824e-09	2.13996e-07
		mmu-miR-7083-3p	MIMAT0028073	0.52573	2.46151	3.98706	0.617375	0.536987	0.947559				mmu-miR-7a-5p	MIMAT0000677	118.076	-2.71079	0.410904	-6.59714	4.19179e-11	2.17694e-09
		mmu-miR-7084-5p	MIMAT0028074	1.02811	-1.00959	3.26597	-0.309124	0.757228	0.947559				mmu-miR-381-3p	MIMAT0000746	726.575	-1.04606	0.197798	-5.2885	1.23323e-07	2.40172e-06
		mmu-miR-7085-5p	MIMAT0028076	0.271048	-1.71525	4.06004	-0.422471	0.672681	0.947559				mmu-let-7i-5p	MIMAT0000122	31641.3	-2.07377	0.219278	-9.45727	3.16079e-21	2.46226e-18
		mmu-miR-7085-3p	MIMAT0028077	0.718286	-3.03689	3.97081	-0.764803	0.444389	0.947559				mmu-miR-379-5p	MIMAT0000743	7840.81	-0.96412	0.182625	-5.27922	1.29733e-07	2.46492e-06
		mmu-miR-7086-5p	MIMAT0028078	0.159253	0.845862	4.08047	0.207295	0.835779	0.947559				mmu-miR-1839-5p	MIMAT0009456	166.912	-1.42578	0.297866	-4.78665	1.69587e-06	2.49261e-05
		mmu-miR-7087-5p	MIMAT0028080	0.938228	3.31096	3.35438	0.987055	0.323616	0.947559				mmu-miR-20a-5p	MIMAT0000529	87.3512	-2.73498	0.473859	-5.77171	7.84711e-09	2.54704e-07
		mmu-miR-7093-5p	MIMAT0028092	0.637013	2.75069	3.9726	0.692415	0.488677	0.947559				mmu-miR-129-5p	MIMAT0000209	965.912	1.10497	0.231536	4.77232	1.8212e-06	2.62725e-05
		mmu-miR-7117-3p	MIMAT0028132	0.135524	-1.07769	4.08047	-0.264109	0.791696	0.947559				mmu-miR-301a-3p	MIMAT0000379	556.05	-2.09608	0.265253	-7.90218	2.7407e-15	2.66876e-13
		mmu-miR-7118-5p	MIMAT0028133	1.8767	1.31699	2.3747	0.554594	0.579173	0.947559				mmu-miR-26b-5p	MIMAT0000534	982.86	-1.54491	0.235806	-6.55162	5.69177e-11	2.77118e-09
		mmu-miR-7118-3p	MIMAT0028134	0.778974	3.04298	3.59965	0.845353	0.397914	0.947559				mmu-miR-98-5p	MIMAT0000545	3600.32	-1.9156	0.210977	-9.07966	1.08912e-19	2.82809e-17
		mmu-miR-7212-5p	MIMAT0028392	0.518396	-1.07195	4.03391	-0.265735	0.790444	0.947559				mmu-miR-434-3p	MIMAT0001422	29905.7	1.41462	0.246182	5.74625	9.12468e-09	2.84325e-07
		mmu-miR-7216-3p	MIMAT0028401	0.283923	1.6069	4.05073	0.396693	0.691594	0.947559				mmu-miR-7b-5p	MIMAT0000678	1146.45	-2.8085	0.299938	-9.3636	7.70676e-21	3.00178e-18
		mmu-miR-7220-5p	MIMAT0028408	1.92364	1.1189	2.35917	0.474278	0.635302	0.947559				mmu-miR-341-3p	MIMAT0000588	706.582	-1.27949	0.244692	-5.22897	1.70457e-07	3.16157e-06
		mmu-miR-7224-3p	MIMAT0028417	8.79038	-1.12973	0.960452	-1.17625	0.239495	0.947559				mmu-miR-196b-5p	MIMAT0001081	877.553	-1.67962	0.294533	-5.70265	1.17958e-08	3.53421e-07
		mmu-miR-7226-5p	MIMAT0028420	0.318506	1.75035	4.03734	0.43354	0.664623	0.947559				mmu-miR-296-5p	MIMAT0000374	132.743	1.57489	0.336542	4.67961	2.87418e-06	4.01976e-05
		mmu-miR-7228-5p	MIMAT0028424	1.07624	2.2493	2.97663	0.755654	0.449857	0.947559				mmu-miR-29a-3p	MIMAT0000535	1060.23	-0.962024	0.205626	-4.67851	2.88968e-06	4.01976e-05
		mmu-miR-7231-5p	MIMAT0028430	4.59867	0.520959	1.41013	0.369439	0.7118	0.947559				mmu-miR-99b-5p	MIMAT0000132	34948.6	1.09442	0.179589	6.09402	1.10113e-09	4.08467e-08
		mmu-miR-7236-3p	MIMAT0028441	2.74234	-1.13425	2.04984	-0.553337	0.580033	0.947559				mmu-miR-27b-3p	MIMAT0000126	58578.8	-0.813518	0.157382	-5.16906	2.3527e-07	4.26221e-06
		mmu-miR-7237-3p	MIMAT0028443	0.565825	-1.29288	4.01615	-0.32192	0.747513	0.947559				mmu-miR-433-3p	MIMAT0001420	1342.34	1.23878	0.218842	5.66062	1.50824e-08	4.35156e-07
		mmu-miR-7578	MIMAT0029578	0.318506	1.75035	4.03734	0.43354	0.664623	0.947559				mmu-miR-16-5p	MIMAT0000527	9264.83	-1.36769	0.199271	-6.86345	6.72157e-12	4.36342e-10
		mmu-miR-7647-3p	MIMAT0029797	0.141962	0.845862	4.08047	0.207295	0.835779	0.947559				mmu-miR-668-3p	MIMAT0003732	901.601	1.77059	0.25789	6.86568	6.61731e-12	4.36342e-10
		mmu-miR-7648-5p	MIMAT0029798	0.876217	3.20249	3.79125	0.844706	0.398275	0.947559				mmu-miR-125a-5p	MIMAT0000135	45311.6	1.09501	0.235746	4.64487	3.40292e-06	4.65066e-05
		mmu-miR-7649-5p	MIMAT0029800	0.542095	-2.66171	3.9896	-0.667163	0.504668	0.947559				mmu-miR-145a-5p	MIMAT0000157	9578	1.38084	0.244847	5.6396	1.70441e-08	4.74191e-07
		mmu-miR-7649-3p	MIMAT0029801	4.84229	-0.764003	1.30367	-0.586038	0.55785	0.947559				mmu-miR-423-5p	MIMAT0004825	3443.54	0.852833	0.184167	4.63075	3.64344e-06	4.89352e-05
		mmu-miR-7651-5p	MIMAT0029804	0.621537	-2.8098	3.98161	-0.705695	0.480378	0.947559				mmu-miR-328-3p	MIMAT0000565	1985.65	1.53656	0.181634	8.45965	2.68186e-17	5.22292e-15
		mmu-miR-7036b-5p	MIMAT0029808	0.55632	-1.25322	4.01915	-0.311813	0.755183	0.947559				mmu-miR-152-3p	MIMAT0000162	536.368	-1.27368	0.227503	-5.59853	2.16176e-08	5.4323e-07
		mmu-miR-7036b-3p	MIMAT0029809	1.07743	-3.62225	3.49883	-1.03527	0.300541	0.947559				mmu-miR-199a-3p	MIMAT0000230	25526.3	-0.909256	0.162301	-5.60229	2.11537e-08	5.4323e-07
		mmu-miR-7652-3p	MIMAT0029811	0.350487	1.87098	4.02703	0.464607	0.642213	0.947559				mmu-miR-199b-3p	MIMAT0004667	25526.3	-0.909256	0.162301	-5.60229	2.11537e-08	5.4323e-07
		mmu-miR-7653-5p	MIMAT0029812	0.717339	-1.70349	3.76175	-0.452845	0.65066	0.947559				mmu-miR-186-5p	MIMAT0000215	1618.62	-1.0305	0.201415	-5.11631	3.11572e-07	5.51625e-06
		mmu-miR-7653-3p	MIMAT0029813	18.1275	0.162122	0.645979	0.250971	0.801836	0.947559				mmu-miR-335-3p	MIMAT0004704	299.129	-1.22215	0.265577	-4.60186	4.18739e-06	5.52877e-05
		mmu-miR-7654-3p	MIMAT0029815	0.207179	-1.07769	4.08047	-0.264109	0.791696	0.947559				mmu-miR-335-5p	MIMAT0000766	109.612	-2.26618	0.405672	-5.58623	2.32051e-08	5.649e-07
		mmu-miR-7655-5p	MIMAT0029816	0.271048	-1.71525	4.06004	-0.422471	0.672681	0.947559				mmu-miR-181a-2-3p	MIMAT0005443	2158.69	1.30063	0.256299	5.07465	3.88218e-07	6.72049e-06
		mmu-miR-7655-3p	MIMAT0029817	0.952916	3.33113	3.00408	1.10887	0.267487	0.947559				mmu-miR-196a-5p	MIMAT0000518	3938.34	-2.10045	0.462793	-4.53864	5.66171e-06	7.35079e-05
		mmu-miR-7656-3p	MIMAT0029819	0.318506	1.75035	4.03734	0.43354	0.664623	0.947559				mmu-miR-30a-5p	MIMAT0000128	1372.89	-1.35598	0.200227	-6.77222	1.26825e-11	7.59974e-10
		mmu-miR-7658-5p	MIMAT0029822	2.86686	-1.03977	1.80376	-0.576445	0.564314	0.947559				mmu-miR-744-5p	MIMAT0004187	4213.17	0.895674	0.177627	5.04244	4.59627e-07	7.78368e-06
		mmu-miR-7660-5p	MIMAT0029826	0.207179	-1.07769	4.08047	-0.264109	0.791696	0.947559				mmu-miR-770-3p	MIMAT0003891	324.597	1.23999	0.246183	5.03686	4.73239e-07	7.84368e-06
		mmu-miR-7661-3p	MIMAT0029829	1.49423	0.834659	2.84654	0.293219	0.769355	0.947559				mmu-miR-34c-5p	MIMAT0000381	9784.05	-1.63514	0.256101	-6.38474	1.71691e-10	7.86748e-09
		mmu-miR-7662-5p	MIMAT0029830	0.47776	2.33554	3.9943	0.584719	0.558737	0.947559				mmu-miR-365-3p	MIMAT0000711	471.347	1.04784	0.232228	4.51214	6.41758e-06	8.19557e-05
		mmu-miR-7663-3p	MIMAT0029833	0.359143	-2.03372	4.03391	-0.504157	0.614151	0.947559				mmu-let-7j	MIMAT0025123	4009.51	-1.64818	0.19672	-8.3783	5.36957e-17	8.36579e-15
		mmu-miR-7667-5p	MIMAT0029840	8.97163	0.922713	1.0786	0.855476	0.392288	0.947559				mmu-miR-674-3p	MIMAT0003741	288.452	1.62181	0.323672	5.01066	5.42448e-07	8.80348e-06
		mmu-miR-7667-3p	MIMAT0029841	0.977113	0.895329	2.82636	0.316778	0.751412	0.947559				mmu-miR-181a-1-3p	MIMAT0000660	835.466	1.33629	0.210215	6.3568	2.06007e-10	8.91551e-09
		mmu-miR-7669-5p	MIMAT0029844	0.350487	1.87098	4.02703	0.464607	0.642213	0.947559				mmu-miR-344d-3p	MIMAT0014808	634.833	2.38302	0.320702	7.43065	1.08068e-13	9.35392e-12
		mmu-miR-7669-3p	MIMAT0029845	5.55212	-1.6036	1.4254	-1.12502	0.260582	0.947559
		mmu-miR-7670-3p	MIMAT0029847	0.718286	-3.03689	3.97081	-0.764803	0.444389	0.947559
		mmu-miR-7671-3p	MIMAT0029849	0.271048	-1.71525	4.06004	-0.422471	0.672681	0.947559
		mmu-miR-7672-3p	MIMAT0029851	1.06012	0.960266	3.24628	0.295805	0.767379	0.947559
		mmu-miR-7674-5p	MIMAT0029856	0.141962	0.845862	4.08047	0.207295	0.835779	0.947559
		mmu-miR-7675-3p	MIMAT0029859	0.135524	-1.07769	4.08047	-0.264109	0.791696	0.947559
		mmu-miR-7677-3p	MIMAT0029869	4.2644	-0.438138	1.59538	-0.27463	0.7836	0.947559
		mmu-miR-7678-3p	MIMAT0029871	0.207179	-1.07769	4.08047	-0.264109	0.791696	0.947559
		mmu-miR-7680-3p	MIMAT0029875	0.318506	1.75035	4.03734	0.43354	0.664623	0.947559
		mmu-miR-3620-5p	MIMAT0029878	8.67189	-0.265898	1.01894	-0.260955	0.794127	0.947559
		mmu-miR-7687-5p	MIMAT0029902	10.5638	0.837505	0.877115	0.95484	0.339658	0.947559
		mmu-miR-7687-3p	MIMAT0029903	2.15062	1.49724	2.31203	0.647588	0.517252	0.947559
		mmu-miR-1258-3p	MIMAT0029905	3.38346	-1.27725	1.57284	-0.812068	0.416753	0.947559
		mmu-miR-7688-5p	MIMAT0029906	0.425885	2.18541	4.00377	0.545837	0.585178	0.947559
		mmu-miR-7689-3p	MIMAT0029909	3.14284	0.598387	1.77162	0.337762	0.735542	0.947559
		mmu-miR-8095	MIMAT0031396	0.538714	-2.62079	3.99195	-0.656518	0.511491	0.947559
		mmu-miR-8098	MIMAT0031400	8.47278	0.784239	0.963364	0.814063	0.415609	0.947559
		mmu-miR-8100	MIMAT0031403	0.414358	-2.21499	4.01915	-0.55111	0.581558	0.947559
		mmu-miR-497b	MIMAT0031404	0.925465	-3.3983	3.37533	-1.00681	0.314028	0.947559
		mmu-miR-8101	MIMAT0031405	0.141962	0.845862	4.08047	0.207295	0.835779	0.947559
		mmu-miR-8102	MIMAT0031406	0.955519	3.33572	3.66188	0.91093	0.362332	0.947559
		mmu-miR-8103	MIMAT0031407	24.9505	-0.606116	0.666403	-0.909534	0.363068	0.947559
		mmu-miR-8105	MIMAT0031409	4.83313	-1.63017	1.4365	-1.13483	0.256448	0.947559
		mmu-miR-8106	MIMAT0031411	0.52573	2.46151	3.98706	0.617375	0.536987	0.947559
		mmu-miR-1668	MIMAT0031414	0.135524	-1.07769	4.08047	-0.264109	0.791696	0.947559
		mmu-miR-8110	MIMAT0031416	0.179571	-1.07769	4.08047	-0.264109	0.791696	0.947559
		mmu-miR-8112	MIMAT0031418	15.1657	-0.428185	0.729022	-0.587342	0.556974	0.947559
		mmu-miR-935	MIMAT0035718	0.50974	2.42051	3.98935	0.606744	0.544021	0.947559
		mmu-miR-9769-3p	MIMAT0036462	4.12369	-0.564743	1.50726	-0.374682	0.707897	0.947559
		mmu-miR-12182-3p	MIMAT0049829	2.00247	0.985116	2.02597	0.486244	0.626795	0.947559
		mmu-miR-124b-3p	MIMAT0049857	1.233	2.57538	2.85178	0.903078	0.366484	0.947559
		mmu-miR-12196-5p	MIMAT0049862	0.179571	-1.07769	4.08047	-0.264109	0.791696	0.947559
		mmu-miR-12202-5p	MIMAT0049871	0.567846	2.59695	3.97993	0.65251	0.514072	0.947559
		mmu-miR-12202-3p	MIMAT0049872	2.73473	-2.94255	1.98539	-1.4821	0.138313	0.947559
		mmu-miR-12206-5p	MIMAT0049880	0.283923	1.6069	4.05073	0.396693	0.691594	0.947559
		mmu-miR-7036a-5p	MIMAT0027976	1.73687	-0.555333	2.70382	-0.205388	0.837269	0.948084
		mmu-miR-153-3p	MIMAT0000163	1.7457	-0.498628	2.68865	-0.185457	0.852871	0.949295
		mmu-miR-187-3p	MIMAT0000216	7.27014	-0.184455	1.03693	-0.177885	0.858813	0.949295
		mmu-miR-193a-5p	MIMAT0004544	148.623	-0.0581721	0.306737	-0.189648	0.849585	0.949295
		mmu-miR-23a-5p	MIMAT0017019	13.113	-0.160148	0.821157	-0.195028	0.845371	0.949295
		mmu-miR-26a-1-3p	MIMAT0017020	0.730214	0.673365	3.41582	0.197131	0.843725	0.949295
		mmu-miR-350-3p	MIMAT0000605	19.8769	0.132417	0.697569	0.189827	0.849445	0.949295
		mmu-miR-370-5p	MIMAT0017174	2.65193	-0.35911	1.93671	-0.185423	0.852897	0.949295
		mmu-miR-449a-5p	MIMAT0001542	39.8594	0.119832	0.637285	0.188035	0.850849	0.949295
		mmu-miR-450a-5p	MIMAT0001546	12.5602	-0.164381	0.909597	-0.180718	0.856589	0.949295
		mmu-miR-1264-3p	MIMAT0014803	0.892582	-0.688693	3.44535	-0.19989	0.841566	0.949295
		mmu-miR-671-5p	MIMAT0003731	2.70492	0.306629	1.74998	0.175218	0.860908	0.949295
		mmu-miR-496a-5p	MIMAT0017244	0.430301	-0.753474	4.06004	-0.185583	0.852772	0.949295
		mmu-miR-92b-5p	MIMAT0017278	10.9315	-0.152338	0.8612	-0.17689	0.859595	0.949295
		mmu-miR-467e-5p	MIMAT0005293	30.5538	-0.101458	0.519779	-0.195195	0.84524	0.949295
		mmu-miR-1193-5p	MIMAT0017329	11.9322	0.18699	0.935049	0.199979	0.841497	0.949295
		mmu-miR-1943-5p	MIMAT0009408	38.7512	-0.100549	0.525906	-0.191193	0.848375	0.949295
		mmu-miR-3082-3p	MIMAT0014873	4.42782	-0.627861	3.33071	-0.188507	0.850479	0.949295
		mmu-miR-3094-5p	MIMAT0014909	2.53055	-0.315785	1.76678	-0.178735	0.858146	0.949295
		mmu-miR-3102-3p-2-3p	MIMAT0014935	6.46113	0.20462	1.12025	0.182656	0.855068	0.949295
		mmu-miR-7029-3p	MIMAT0027963	1.71202	0.48933	2.70231	0.181079	0.856306	0.949295
		mmu-miR-1191b-5p	MIMAT0029866	6.82017	0.185393	1.05832	0.175177	0.860941	0.949295
		mmu-miR-3154	MIMAT0035714	0.525685	0.788564	4.03733	0.195318	0.845144	0.949295
		mmu-miR-3060-3p	MIMAT0014827	13.6515	-0.14448	0.845993	-0.170782	0.864395	0.951968
		mmu-miR-7058-3p	MIMAT0028021	1.66626	-0.415645	2.46234	-0.1688	0.865954	0.952549
		mmu-miR-143-5p	MIMAT0017006	12.8686	0.148548	0.888406	0.167208	0.867207	0.952793
		mmu-miR-669c-3p	MIMAT0017253	1.43119	0.423245	2.62755	0.16108	0.872031	0.956955
		mmu-miR-23b-5p	MIMAT0016980	19.119	0.104083	0.671303	0.155046	0.876785	0.959482
		mmu-miR-448-5p	MIMAT0017176	1.24402	-0.465035	3.03941	-0.153002	0.878397	0.959482
		mmu-miR-147-5p	MIMAT0017269	13.2	-0.128473	0.840309	-0.152888	0.878487	0.959482
		mmu-miR-6988-3p	MIMAT0027879	4.23387	-0.241073	1.5396	-0.156581	0.875575	0.959482
		mmu-miR-125b-1-3p	MIMAT0004669	17062.1	0.0240373	0.159308	0.150886	0.880066	0.960072
		mmu-miR-148b-5p	MIMAT0017036	205.61	0.0445184	0.302009	0.147408	0.88281	0.960797
		mmu-miR-501-3p	MIMAT0003509	99.23	-0.0553581	0.374776	-0.14771	0.882572	0.960797
		mmu-miR-23b-3p	MIMAT0000125	1625.77	-0.024248	0.190233	-0.127465	0.898573	0.963182
		mmu-miR-130a-5p	MIMAT0016983	8.52599	-0.140188	0.989229	-0.141715	0.887305	0.963182
		mmu-miR-149-3p	MIMAT0016990	12.3746	-0.0918219	0.871577	-0.105351	0.916097	0.963182
		mmu-miR-154-3p	MIMAT0004537	14.8425	-0.101278	0.746596	-0.135654	0.892095	0.963182
		mmu-miR-22-3p	MIMAT0000531	251177	-0.0227273	0.185636	-0.12243	0.902559	0.963182
		mmu-miR-26b-3p	MIMAT0004630	75.5893	-0.040258	0.36704	-0.109683	0.912661	0.963182
		mmu-miR-328-5p	MIMAT0017030	4.36226	-0.181544	1.33174	-0.13632	0.891568	0.963182
		mmu-miR-211-5p	MIMAT0000668	4.06317	-0.149626	1.33138	-0.112384	0.910519	0.963182
		mmu-miR-377-3p	MIMAT0000741	40.6369	0.0577457	0.53923	0.107089	0.914718	0.963182
		mmu-miR-532-5p	MIMAT0002889	350.858	0.0354542	0.2534	0.139914	0.888728	0.963182
		mmu-miR-487b-3p	MIMAT0003184	535.486	0.0214493	0.188016	0.114083	0.909172	0.963182
		mmu-miR-1224-3p	MIMAT0017231	0.725078	-0.393021	3.73847	-0.105129	0.916273	0.963182
		mmu-miR-1249-3p	MIMAT0010560	53.6115	-0.0467618	0.419002	-0.111603	0.911138	0.963182
		mmu-miR-455-3p	MIMAT0003742	8.73622	-0.23833	2.10518	-0.113211	0.909863	0.963182
		mmu-miR-652-5p	MIMAT0017260	0.725078	-0.393021	3.73847	-0.105129	0.916273	0.963182
		mmu-miR-669l-5p	MIMAT0009418	13.156	-0.0975312	0.847516	-0.115079	0.908383	0.963182
		mmu-miR-1951	MIMAT0009422	0.940088	0.368818	3.39394	0.10867	0.913465	0.963182
		mmu-miR-669n	MIMAT0009427	0.725078	-0.393021	3.73847	-0.105129	0.916273	0.963182
		mmu-miR-1960	MIMAT0009433	4.79571	-0.176353	1.35938	-0.12973	0.89678	0.963182
		mmu-miR-3063-3p	MIMAT0014833	1.07935	0.326795	2.69952	0.121057	0.903646	0.963182
		mmu-miR-3098-3p	MIMAT0014918	1.9292	-0.316724	2.59181	-0.122202	0.902739	0.963182
		mmu-miR-344g-3p	MIMAT0014930	2.71849	-0.287976	2.12106	-0.13577	0.892003	0.963182
		mmu-miR-3474	MIMAT0015646	3.36655	0.207787	1.79328	0.11587	0.907756	0.963182
		mmu-miR-5112	MIMAT0020620	2.15092	0.303318	2.25225	0.134673	0.89287	0.963182
		mmu-miR-6899-3p	MIMAT0027699	2.27854	-0.24754	2.27871	-0.108632	0.913495	0.963182
		mmu-miR-7024-5p	MIMAT0027952	1.59461	-0.319367	2.52809	-0.126327	0.899473	0.963182
		mmu-miR-7054-5p	MIMAT0028012	4.03979	-0.180066	1.50224	-0.119865	0.90459	0.963182
		mmu-miR-7082-3p	MIMAT0028071	14.3516	-0.0957514	0.718385	-0.133287	0.893966	0.963182
		mmu-miR-7091-5p	MIMAT0028088	0.690495	-0.533184	3.81223	-0.139861	0.88877	0.963182
		mmu-miR-7226-3p	MIMAT0028421	0.725078	-0.393021	3.73847	-0.105129	0.916273	0.963182
		mmu-miR-125b-5p	MIMAT0000136	18594.2	-0.019734	0.193147	-0.102171	0.918621	0.964552
		mmu-miR-485-3p	MIMAT0003129	40.4965	-0.0517558	0.521597	-0.0992257	0.920959	0.965909
		mmu-miR-181a-2-3p	MIMAT0005443	2466.67	-0.0201895	0.207942	-0.097092	0.922653	0.966589
		mmu-miR-152-5p	MIMAT0016991	1127.77	0.0200326	0.213444	0.0938542	0.925225	0.967351
		mmu-miR-340-3p	MIMAT0000586	5.92376	-0.11036	1.1798	-0.0935407	0.925474	0.967351
		mmu-miR-196a-1-3p	MIMAT0017013	1.50587	0.231878	2.5581	0.0906446	0.927775	0.967567
		mmu-miR-1291	MIMAT0031397	1.13948	-0.263715	2.8706	-0.0918674	0.926803	0.967567
		mmu-miR-382-3p	MIMAT0004691	2.86852	-0.16678	1.87714	-0.0888479	0.929203	0.967963
		mmu-miR-338-3p	MIMAT0000582	1.21109	0.240681	2.78	0.0865759	0.931009	0.968752
		mmu-miR-193b-3p	MIMAT0004859	86.9665	-0.0302487	0.392099	-0.0771457	0.938508	0.975457
		mmu-miR-669d-5p	MIMAT0005833	1.92095	-0.18042	2.39491	-0.0753348	0.939948	0.975856
		mmu-miR-452-5p	MIMAT0001637	0.621534	0.271234	3.99011	0.0679766	0.945804	0.978562
		mmu-miR-758-5p	MIMAT0017235	1.89159	0.167221	2.60967	0.0640773	0.948909	0.978562
		mmu-miR-700-5p	MIMAT0017256	1.32251	0.193973	2.97811	0.0651329	0.948068	0.978562
		mmu-miR-582-5p	MIMAT0005291	3.69145	0.0892935	1.38131	0.0646441	0.948457	0.978562
		mmu-miR-3074-5p	MIMAT0014856	8911.19	-0.0118154	0.177443	-0.0665868	0.946911	0.978562
		mmu-miR-7063-5p	MIMAT0028030	1.03454	-0.194736	2.9736	-0.0654882	0.947785	0.978562
		mmu-miR-29b-1-5p	MIMAT0004523	9.87761	-0.0544484	0.918745	-0.0592639	0.952742	0.980921
		mmu-miR-224-5p	MIMAT0000671	1.3553	-0.167963	2.93877	-0.0571544	0.954422	0.980921
		mmu-miR-3102-5p-2-5p	MIMAT0014934	154.021	0.0184796	0.330741	0.0558732	0.955443	0.980921
		mmu-miR-3960	MIMAT0019336	3.88571	0.0876677	1.52878	0.0573449	0.95427	0.980921
		mmu-miR-146b-3p	MIMAT0004826	3.56166	0.090381	1.7743	0.0509389	0.959374	0.983864
		mmu-miR-362-5p	MIMAT0000706	1.8415	-0.107744	2.19315	-0.0491274	0.960818	0.984252
		mmu-miR-486a-3p	MIMAT0017206	15.6733	-0.0346865	0.76754	-0.0451918	0.963954	0.986372
		mmu-miR-107-3p	MIMAT0000647	435.023	0.00926114	0.221031	0.0418998	0.966579	0.986871
		mmu-miR-7668-5p	MIMAT0029842	1.57181	-0.108552	2.56247	-0.0423623	0.96621	0.986871
		mmu-miR-7035-3p	MIMAT0027975	0.865738	0.127725	3.18182	0.0401423	0.96798	0.987211
		mmu-miR-6945-3p	MIMAT0027791	0.589554	0.15101	4.01668	0.0375957	0.97001	0.988191
		mmu-miR-145a-5p	MIMAT0000157	7707.59	-0.00600622	0.201384	-0.0298247	0.976207	0.993409
		mmu-miR-3620-3p	MIMAT0029879	0.382422	-0.115919	4.08047	-0.0284082	0.977337	0.993464
		mmu-miR-770-5p	MIMAT0004822	5.96358	0.0332694	1.23373	0.0269665	0.978486	0.99354
		mmu-miR-194-5p	MIMAT0000224	27.9596	0.0115408	0.591557	0.0195091	0.984435	0.995206
		mmu-miR-100-3p	MIMAT0017051	1.67295	0.0543268	2.48833	0.0218326	0.982581	0.995206
		mmu-miR-876-5p	MIMAT0004854	18.1288	-0.0152531	0.768023	-0.0198602	0.984155	0.995206
		mmu-miR-7648-3p	MIMAT0029799	1.25855	0.0705966	3.02766	0.0233172	0.981397	0.995206
		mmu-miR-679-5p	MIMAT0003455	44.0239	-0.0061827	0.442533	-0.0139712	0.988853	0.996401
		mmu-miR-493-3p	MIMAT0004888	42.1668	0.00676164	0.448933	0.0150616	0.987983	0.996401
		mmu-miR-669o-5p	MIMAT0009421	20.0622	0.0100003	0.660403	0.0151427	0.987918	0.996401
		mmu-miR-218-1-3p	MIMAT0004665	16.7088	-0.00830034	0.739429	-0.0112253	0.991044	0.996436
		mmu-miR-6963-3p	MIMAT0027827	0.832456	0.0419577	3.52625	0.0118987	0.990506	0.996436
		mmu-miR-500-3p	MIMAT0003507	7.66396	-0.008604	1.01627	-0.00846626	0.993245	0.997563
		mmu-miR-183-5p	MIMAT0000212	433.394	0.000324676	0.227244	0.00142876	0.99886	0.999499
		mmu-miR-27a-5p	MIMAT0004633	102.364	0.000816782	0.342613	0.00238398	0.998098	0.999499
		mmu-miR-330-5p	MIMAT0004642	6.12233	0.000692104	1.10174	0.000628193	0.999499	0.999499
		mmu-miR-1191a	MIMAT0005849	6.27146	0.00271805	1.15241	0.00235858	0.998118	0.999499
		mmu-miR-335-3p	MIMAT0004704	653.804	-1.18423	0.200663	-5.90156	3.60075e-09	3.32709e-06

## Sheet: miRNA targets
Term Name	Term Genes	Target Genes (n)	miRNAs (n)	miRNA Names	P-value	FDR
Post-translational protein modification	1316	791	47	mmu-let-7b-3p,mmu-let-7d-3p,mmu-miR-103-3p,mmu-miR-106b-3p,mmu-miR-107-3p,mmu-miR-125a-3p,mmu-miR-132-3p,mmu-miR-133a-3p,mmu-miR-145a-3p,mmu-miR-146a-5p,mmu-miR-148b-3p,mmu-miR-151-3p,mmu-miR-181a-5p,mmu-miR-181b-5p,mmu-miR-181d-5p,mmu-miR-192-5p,mmu-miR-19a-3p,mmu-miR-206-3p,mmu-miR-214-3p,mmu-miR-214-5p,mmu-miR-221-3p,mmu-miR-23a-3p,mmu-miR-23b-3p,mmu-miR-27a-3p,mmu-miR-29b-3p,mmu-miR-31-3p,mmu…	1.93469914054434e-22	3.19418828103871e-19
Membrane Trafficking	573	379	40	mmu-let-7b-3p,mmu-miR-103-3p,mmu-miR-106b-3p,mmu-miR-107-3p,mmu-miR-125a-3p,mmu-miR-132-3p,mmu-miR-133a-3p,mmu-miR-145a-3p,mmu-miR-146a-5p,mmu-miR-148b-3p,mmu-miR-151-3p,mmu-miR-181a-5p,mmu-miR-181b-5p,mmu-miR-181d-5p,mmu-miR-192-5p,mmu-miR-19a-3p,mmu-miR-206-3p,mmu-miR-214-3p,mmu-miR-214-5p,mmu-miR-221-3p,mmu-miR-23a-3p,mmu-miR-23b-3p,mmu-miR-27a-3p,mmu-miR-29b-3p,mmu-miR-31-3p,mmu-miR-31-5p,mmu…	4.0098181802313e-20	3.31010490778093e-17
Gene expression (Transcription)	1119	659	45	mmu-let-7b-3p,mmu-let-7d-3p,mmu-miR-103-3p,mmu-miR-106b-3p,mmu-miR-107-3p,mmu-miR-10a-5p,mmu-miR-125a-3p,mmu-miR-132-3p,mmu-miR-133a-3p,mmu-miR-145a-3p,mmu-miR-146a-5p,mmu-miR-148b-3p,mmu-miR-151-3p,mmu-miR-181a-5p,mmu-miR-181b-5p,mmu-miR-181d-5p,mmu-miR-192-5p,mmu-miR-19a-3p,mmu-miR-206-3p,mmu-miR-214-3p,mmu-miR-214-5p,mmu-miR-221-3p,mmu-miR-23a-3p,mmu-miR-23b-3p,mmu-miR-27a-3p,mmu-miR-29b-3p,mm…	1.02757322856013e-15	5.6550780011759e-13
Metabolism of proteins	1673	942	48	mmu-let-7b-3p,mmu-let-7d-3p,mmu-miR-103-3p,mmu-miR-106b-3p,mmu-miR-107-3p,mmu-miR-10a-5p,mmu-miR-125a-3p,mmu-miR-132-3p,mmu-miR-133a-3p,mmu-miR-145a-3p,mmu-miR-146a-5p,mmu-miR-148b-3p,mmu-miR-151-3p,mmu-miR-181a-5p,mmu-miR-181b-5p,mmu-miR-181d-5p,mmu-miR-192-5p,mmu-miR-19a-3p,mmu-miR-206-3p,mmu-miR-214-3p,mmu-miR-214-5p,mmu-miR-221-3p,mmu-miR-23a-3p,mmu-miR-23b-3p,mmu-miR-27a-3p,mmu-miR-29b-3p,mm…	5.90480622192621e-15	2.43720876810004e-12
Nervous system development	274	193	40	mmu-let-7b-3p,mmu-miR-103-3p,mmu-miR-106b-3p,mmu-miR-107-3p,mmu-miR-125a-3p,mmu-miR-127-3p,mmu-miR-132-3p,mmu-miR-133a-3p,mmu-miR-145a-3p,mmu-miR-146a-5p,mmu-miR-148b-3p,mmu-miR-151-3p,mmu-miR-181a-5p,mmu-miR-181b-5p,mmu-miR-181d-5p,mmu-miR-192-5p,mmu-miR-19a-3p,mmu-miR-206-3p,mmu-miR-214-3p,mmu-miR-214-5p,mmu-miR-221-3p,mmu-miR-23a-3p,mmu-miR-23b-3p,mmu-miR-27a-3p,mmu-miR-29b-3p,mmu-miR-31-3p,mm…	9.69966763390354e-15	3.20283025271495e-12
Axon guidance	273	192	40	mmu-let-7b-3p,mmu-miR-103-3p,mmu-miR-106b-3p,mmu-miR-107-3p,mmu-miR-125a-3p,mmu-miR-127-3p,mmu-miR-132-3p,mmu-miR-133a-3p,mmu-miR-145a-3p,mmu-miR-146a-5p,mmu-miR-148b-3p,mmu-miR-151-3p,mmu-miR-181a-5p,mmu-miR-181b-5p,mmu-miR-181d-5p,mmu-miR-192-5p,mmu-miR-19a-3p,mmu-miR-206-3p,mmu-miR-214-3p,mmu-miR-214-5p,mmu-miR-221-3p,mmu-miR-23a-3p,mmu-miR-23b-3p,mmu-miR-27a-3p,mmu-miR-29b-3p,mmu-miR-31-3p,mm…	1.45648322526318e-14	4.00775634151584e-12
Asparagine N-linked glycosylation	271	189	37	mmu-let-7b-3p,mmu-miR-103-3p,mmu-miR-106b-3p,mmu-miR-107-3p,mmu-miR-125a-3p,mmu-miR-132-3p,mmu-miR-133a-3p,mmu-miR-145a-3p,mmu-miR-146a-5p,mmu-miR-148b-3p,mmu-miR-151-3p,mmu-miR-181a-5p,mmu-miR-181b-5p,mmu-miR-181d-5p,mmu-miR-192-5p,mmu-miR-19a-3p,mmu-miR-206-3p,mmu-miR-214-3p,mmu-miR-221-3p,mmu-miR-23a-3p,mmu-miR-23b-3p,mmu-miR-27a-3p,mmu-miR-29b-3p,mmu-miR-31-3p,mmu-miR-31-5p,mmu-miR-322-5p,mmu…	8.60603302417738e-14	2.02979436041669e-11
Transport to the Golgi and subsequent modification	180	134	36	mmu-let-7b-3p,mmu-miR-103-3p,mmu-miR-106b-3p,mmu-miR-107-3p,mmu-miR-125a-3p,mmu-miR-132-3p,mmu-miR-133a-3p,mmu-miR-145a-3p,mmu-miR-146a-5p,mmu-miR-148b-3p,mmu-miR-151-3p,mmu-miR-181a-5p,mmu-miR-181b-5p,mmu-miR-181d-5p,mmu-miR-192-5p,mmu-miR-19a-3p,mmu-miR-206-3p,mmu-miR-214-3p,mmu-miR-221-3p,mmu-miR-23a-3p,mmu-miR-23b-3p,mmu-miR-27a-3p,mmu-miR-29b-3p,mmu-miR-31-3p,mmu-miR-31-5p,mmu-miR-322-5p,mmu…	1.59042749798356e-13	3.28224474896358e-11
Signaling by Receptor Tyrosine Kinases	410	267	41	mmu-let-7b-3p,mmu-miR-103-3p,mmu-miR-106b-3p,mmu-miR-107-3p,mmu-miR-125a-3p,mmu-miR-132-3p,mmu-miR-133a-3p,mmu-miR-145a-3p,mmu-miR-146a-5p,mmu-miR-148b-3p,mmu-miR-151-3p,mmu-miR-181a-5p,mmu-miR-181b-5p,mmu-miR-181d-5p,mmu-miR-192-5p,mmu-miR-19a-3p,mmu-miR-206-3p,mmu-miR-214-3p,mmu-miR-221-3p,mmu-miR-23a-3p,mmu-miR-23b-3p,mmu-miR-27a-3p,mmu-miR-29b-3p,mmu-miR-31-3p,mmu-miR-31-5p,mmu-miR-322-5p,mmu…	3.19109729869068e-13	5.8538907112648e-11
RNA Polymerase II Transcription	1014	590	44	mmu-let-7b-3p,mmu-let-7d-3p,mmu-miR-103-3p,mmu-miR-106b-3p,mmu-miR-107-3p,mmu-miR-10a-5p,mmu-miR-125a-3p,mmu-miR-132-3p,mmu-miR-133a-3p,mmu-miR-145a-3p,mmu-miR-146a-5p,mmu-miR-148b-3p,mmu-miR-151-3p,mmu-miR-181a-5p,mmu-miR-181b-5p,mmu-miR-181d-5p,mmu-miR-192-5p,mmu-miR-19a-3p,mmu-miR-206-3p,mmu-miR-214-3p,mmu-miR-221-3p,mmu-miR-23a-3p,mmu-miR-23b-3p,mmu-miR-27a-3p,mmu-miR-29b-3p,mmu-miR-31-3p,mmu…	1.05605333811065e-12	1.74354406122069e-10
Antigen processing: Ubiquitination & Proteasome degradation	299	200	40	mmu-let-7b-3p,mmu-let-7d-3p,mmu-miR-100-5p,mmu-miR-103-3p,mmu-miR-106b-3p,mmu-miR-107-3p,mmu-miR-125a-3p,mmu-miR-132-3p,mmu-miR-133a-3p,mmu-miR-145a-3p,mmu-miR-146a-5p,mmu-miR-148b-3p,mmu-miR-181a-5p,mmu-miR-181b-5p,mmu-miR-181d-5p,mmu-miR-192-5p,mmu-miR-19a-3p,mmu-miR-206-3p,mmu-miR-214-3p,mmu-miR-221-3p,mmu-miR-23a-3p,mmu-miR-23b-3p,mmu-miR-27a-3p,mmu-miR-29b-3p,mmu-miR-31-3p,mmu-miR-31-5p,mmu-…	8.84189452948564e-12	1.32708798801644e-09
ER to Golgi Anterograde Transport	150	110	35	mmu-let-7b-3p,mmu-miR-103-3p,mmu-miR-106b-3p,mmu-miR-107-3p,mmu-miR-125a-3p,mmu-miR-132-3p,mmu-miR-133a-3p,mmu-miR-145a-3p,mmu-miR-146a-5p,mmu-miR-148b-3p,mmu-miR-181a-5p,mmu-miR-181b-5p,mmu-miR-181d-5p,mmu-miR-192-5p,mmu-miR-19a-3p,mmu-miR-206-3p,mmu-miR-214-3p,mmu-miR-221-3p,mmu-miR-23a-3p,mmu-miR-23b-3p,mmu-miR-27a-3p,mmu-miR-29b-3p,mmu-miR-31-3p,mmu-miR-31-5p,mmu-miR-322-5p,mmu-miR-329-3p,mmu…	1.18128291207215e-10	1.62524840652593e-08
Transcriptional Regulation by TP53	300	197	37	mmu-let-7b-3p,mmu-miR-103-3p,mmu-miR-106b-3p,mmu-miR-107-3p,mmu-miR-125a-3p,mmu-miR-132-3p,mmu-miR-133a-3p,mmu-miR-145a-3p,mmu-miR-146a-5p,mmu-miR-148b-3p,mmu-miR-181a-5p,mmu-miR-181b-5p,mmu-miR-181d-5p,mmu-miR-192-5p,mmu-miR-19a-3p,mmu-miR-206-3p,mmu-miR-214-3p,mmu-miR-221-3p,mmu-miR-23a-3p,mmu-miR-23b-3p,mmu-miR-27a-3p,mmu-miR-29b-3p,mmu-miR-31-3p,mmu-miR-31-5p,mmu-miR-322-5p,mmu-miR-323-3p,mmu…	1.53929784075617e-10	1.95490825776034e-08
Intracellular signaling by second messengers	264	176	41	mmu-let-7b-3p,mmu-let-7d-3p,mmu-miR-103-3p,mmu-miR-106b-3p,mmu-miR-107-3p,mmu-miR-125a-3p,mmu-miR-132-3p,mmu-miR-133a-3p,mmu-miR-145a-3p,mmu-miR-146a-5p,mmu-miR-148b-3p,mmu-miR-151-3p,mmu-miR-181a-5p,mmu-miR-181b-5p,mmu-miR-181d-5p,mmu-miR-192-5p,mmu-miR-19a-3p,mmu-miR-206-3p,mmu-miR-214-3p,mmu-miR-214-5p,mmu-miR-221-3p,mmu-miR-23a-3p,mmu-miR-23b-3p,mmu-miR-27a-3p,mmu-miR-29b-3p,mmu-miR-31-3p,mmu…	2.4353534375664e-10	2.87197751815866e-08
Signaling by Rho GTPases	381	241	39	mmu-let-7b-3p,mmu-miR-103-3p,mmu-miR-106b-3p,mmu-miR-107-3p,mmu-miR-125a-3p,mmu-miR-132-3p,mmu-miR-133a-3p,mmu-miR-145a-3p,mmu-miR-146a-5p,mmu-miR-148b-3p,mmu-miR-151-3p,mmu-miR-181a-5p,mmu-miR-181b-5p,mmu-miR-181d-5p,mmu-miR-192-5p,mmu-miR-19a-3p,mmu-miR-206-3p,mmu-miR-214-3p,mmu-miR-221-3p,mmu-miR-23a-3p,mmu-miR-23b-3p,mmu-miR-27a-3p,mmu-miR-29b-3p,mmu-miR-31-3p,mmu-miR-31-5p,mmu-miR-322-5p,mmu…	3.62078425570641e-10	3.98527653744752e-08
SUMOylation	167	119	37	mmu-miR-103-3p,mmu-miR-106b-3p,mmu-miR-107-3p,mmu-miR-125a-3p,mmu-miR-132-3p,mmu-miR-133a-3p,mmu-miR-145a-3p,mmu-miR-146a-5p,mmu-miR-148b-3p,mmu-miR-151-3p,mmu-miR-181a-5p,mmu-miR-181b-5p,mmu-miR-181d-5p,mmu-miR-192-5p,mmu-miR-19a-3p,mmu-miR-206-3p,mmu-miR-214-3p,mmu-miR-214-5p,mmu-miR-221-3p,mmu-miR-23a-3p,mmu-miR-23b-3p,mmu-miR-27a-3p,mmu-miR-29b-3p,mmu-miR-31-3p,mmu-miR-31-5p,mmu-miR-322-5p,mm…	4.33158368460594e-10	4.46965291455276e-08
Signaling by VEGF	101	78	36	mmu-let-7b-3p,mmu-miR-103-3p,mmu-miR-106b-3p,mmu-miR-107-3p,mmu-miR-125a-3p,mmu-miR-132-3p,mmu-miR-133a-3p,mmu-miR-145a-3p,mmu-miR-146a-5p,mmu-miR-148b-3p,mmu-miR-181a-5p,mmu-miR-181b-5p,mmu-miR-181d-5p,mmu-miR-192-5p,mmu-miR-19a-3p,mmu-miR-206-3p,mmu-miR-214-3p,mmu-miR-221-3p,mmu-miR-23a-3p,mmu-miR-23b-3p,mmu-miR-27a-3p,mmu-miR-29b-3p,mmu-miR-31-3p,mmu-miR-31-5p,mmu-miR-322-5p,mmu-miR-342-3p,mmu…	1.05088485002775e-09	9.17204174473267e-08
VEGFA-VEGFR2 Pathway	93	73	36	mmu-let-7b-3p,mmu-miR-103-3p,mmu-miR-106b-3p,mmu-miR-107-3p,mmu-miR-125a-3p,mmu-miR-132-3p,mmu-miR-133a-3p,mmu-miR-145a-3p,mmu-miR-146a-5p,mmu-miR-148b-3p,mmu-miR-181a-5p,mmu-miR-181b-5p,mmu-miR-181d-5p,mmu-miR-192-5p,mmu-miR-19a-3p,mmu-miR-206-3p,mmu-miR-214-3p,mmu-miR-221-3p,mmu-miR-23a-3p,mmu-miR-23b-3p,mmu-miR-27a-3p,mmu-miR-29b-3p,mmu-miR-31-3p,mmu-miR-31-5p,mmu-miR-322-5p,mmu-miR-342-3p,mmu…	9.71669042682908e-10	9.17204174473267e-08
Signaling by TGF-beta Receptor Complex	61	52	35	mmu-let-7b-3p,mmu-miR-103-3p,mmu-miR-106b-3p,mmu-miR-107-3p,mmu-miR-125a-3p,mmu-miR-132-3p,mmu-miR-133a-3p,mmu-miR-145a-3p,mmu-miR-146a-5p,mmu-miR-148b-3p,mmu-miR-181a-5p,mmu-miR-181b-5p,mmu-miR-181d-5p,mmu-miR-19a-3p,mmu-miR-206-3p,mmu-miR-214-3p,mmu-miR-221-3p,mmu-miR-23a-3p,mmu-miR-23b-3p,mmu-miR-27a-3p,mmu-miR-29b-3p,mmu-miR-31-3p,mmu-miR-31-5p,mmu-miR-322-5p,mmu-miR-323-3p,mmu-miR-342-3p,mmu…	1.05553478588686e-09	9.17204174473267e-08
MAPK family signaling cascades	295	191	42	mmu-let-7b-3p,mmu-let-7d-3p,mmu-miR-103-3p,mmu-miR-106b-3p,mmu-miR-107-3p,mmu-miR-125a-3p,mmu-miR-132-3p,mmu-miR-133a-3p,mmu-miR-145a-3p,mmu-miR-146a-5p,mmu-miR-148b-3p,mmu-miR-151-3p,mmu-miR-181a-5p,mmu-miR-181b-5p,mmu-miR-181d-5p,mmu-miR-192-5p,mmu-miR-19a-3p,mmu-miR-206-3p,mmu-miR-214-3p,mmu-miR-221-3p,mmu-miR-23a-3p,mmu-miR-23b-3p,mmu-miR-27a-3p,mmu-miR-29b-3p,mmu-miR-31-3p,mmu-miR-31-5p,mmu-…	1.6973004285319e-09	1.40112150375309e-07
SUMO E3 ligases SUMOylate target proteins	161	114	37	mmu-miR-103-3p,mmu-miR-106b-3p,mmu-miR-107-3p,mmu-miR-125a-3p,mmu-miR-132-3p,mmu-miR-133a-3p,mmu-miR-145a-3p,mmu-miR-146a-5p,mmu-miR-148b-3p,mmu-miR-151-3p,mmu-miR-181a-5p,mmu-miR-181b-5p,mmu-miR-181d-5p,mmu-miR-192-5p,mmu-miR-19a-3p,mmu-miR-206-3p,mmu-miR-214-3p,mmu-miR-214-5p,mmu-miR-221-3p,mmu-miR-23a-3p,mmu-miR-23b-3p,mmu-miR-27a-3p,mmu-miR-29b-3p,mmu-miR-31-3p,mmu-miR-31-5p,mmu-miR-322-5p,mm…	1.86264618038188e-09	1.4643946875288e-07
Intra-Golgi and retrograde Golgi-to-ER traffic	191	131	35	mmu-let-7b-3p,mmu-miR-103-3p,mmu-miR-106b-3p,mmu-miR-107-3p,mmu-miR-125a-3p,mmu-miR-132-3p,mmu-miR-133a-3p,mmu-miR-145a-3p,mmu-miR-146a-5p,mmu-miR-148b-3p,mmu-miR-181a-5p,mmu-miR-181b-5p,mmu-miR-181d-5p,mmu-miR-192-5p,mmu-miR-19a-3p,mmu-miR-206-3p,mmu-miR-214-3p,mmu-miR-221-3p,mmu-miR-23a-3p,mmu-miR-23b-3p,mmu-miR-27a-3p,mmu-miR-29b-3p,mmu-miR-31-3p,mmu-miR-31-5p,mmu-miR-322-5p,mmu-miR-376c-3p,mm…	3.25474192420894e-09	2.44253587130407e-07
Class I MHC mediated antigen processing & presentation	359	224	41	mmu-let-7b-3p,mmu-let-7d-3p,mmu-miR-100-5p,mmu-miR-103-3p,mmu-miR-106b-3p,mmu-miR-107-3p,mmu-miR-125a-3p,mmu-miR-132-3p,mmu-miR-133a-3p,mmu-miR-145a-3p,mmu-miR-146a-5p,mmu-miR-148b-3p,mmu-miR-181a-5p,mmu-miR-181b-5p,mmu-miR-181d-5p,mmu-miR-192-5p,mmu-miR-19a-3p,mmu-miR-206-3p,mmu-miR-214-3p,mmu-miR-221-3p,mmu-miR-23a-3p,mmu-miR-23b-3p,mmu-miR-27a-3p,mmu-miR-29b-3p,mmu-miR-31-3p,mmu-miR-31-5p,mmu-…	8.84664759104656e-09	6.35035442296429e-07
PIP3 activates AKT signaling	237	156	41	mmu-let-7b-3p,mmu-let-7d-3p,mmu-miR-103-3p,mmu-miR-106b-3p,mmu-miR-107-3p,mmu-miR-125a-3p,mmu-miR-132-3p,mmu-miR-133a-3p,mmu-miR-145a-3p,mmu-miR-146a-5p,mmu-miR-148b-3p,mmu-miR-151-3p,mmu-miR-181a-5p,mmu-miR-181b-5p,mmu-miR-181d-5p,mmu-miR-192-5p,mmu-miR-19a-3p,mmu-miR-206-3p,mmu-miR-214-3p,mmu-miR-214-5p,mmu-miR-221-3p,mmu-miR-23a-3p,mmu-miR-23b-3p,mmu-miR-27a-3p,mmu-miR-29b-3p,mmu-miR-31-3p,mmu…	1.00395005139744e-08	6.90633972857152e-07
Deubiquitination	251	163	38	mmu-let-7b-3p,mmu-let-7d-3p,mmu-miR-103-3p,mmu-miR-106b-3p,mmu-miR-107-3p,mmu-miR-125a-3p,mmu-miR-132-3p,mmu-miR-133a-3p,mmu-miR-145a-3p,mmu-miR-146a-5p,mmu-miR-148b-3p,mmu-miR-151-3p,mmu-miR-181a-5p,mmu-miR-181b-5p,mmu-miR-181d-5p,mmu-miR-192-5p,mmu-miR-19a-3p,mmu-miR-206-3p,mmu-miR-214-3p,mmu-miR-221-3p,mmu-miR-23a-3p,mmu-miR-23b-3p,mmu-miR-27a-3p,mmu-miR-29b-3p,mmu-miR-31-3p,mmu-miR-31-5p,mmu-…	1.97039618035043e-08	1.30124963750342e-06
Cytokine Signaling in Immune system	567	333	41	mmu-let-7b-3p,mmu-let-7d-3p,mmu-miR-103-3p,mmu-miR-106b-3p,mmu-miR-107-3p,mmu-miR-125a-3p,mmu-miR-132-3p,mmu-miR-133a-3p,mmu-miR-145a-3p,mmu-miR-146a-5p,mmu-miR-148b-3p,mmu-miR-151-3p,mmu-miR-181a-5p,mmu-miR-181b-5p,mmu-miR-181d-5p,mmu-miR-192-5p,mmu-miR-19a-3p,mmu-miR-206-3p,mmu-miR-214-3p,mmu-miR-221-3p,mmu-miR-23a-3p,mmu-miR-23b-3p,mmu-miR-27a-3p,mmu-miR-29b-3p,mmu-miR-31-3p,mmu-miR-31-5p,mmu-…	3.93656223117008e-08	2.499717016793e-06
Generic Transcription Pathway	892	502	42	mmu-let-7b-3p,mmu-let-7d-3p,mmu-miR-103-3p,mmu-miR-106b-3p,mmu-miR-107-3p,mmu-miR-10a-5p,mmu-miR-125a-3p,mmu-miR-132-3p,mmu-miR-133a-3p,mmu-miR-145a-3p,mmu-miR-146a-5p,mmu-miR-148b-3p,mmu-miR-151-3p,mmu-miR-181a-5p,mmu-miR-181b-5p,mmu-miR-181d-5p,mmu-miR-192-5p,mmu-miR-19a-3p,mmu-miR-206-3p,mmu-miR-214-3p,mmu-miR-221-3p,mmu-miR-23a-3p,mmu-miR-23b-3p,mmu-miR-27a-3p,mmu-miR-29b-3p,mmu-miR-31-3p,mmu…	4.72996438328812e-08	2.89228562844766e-06
Regulation of TP53 Activity	154	106	36	mmu-let-7b-3p,mmu-miR-103-3p,mmu-miR-106b-3p,mmu-miR-107-3p,mmu-miR-125a-3p,mmu-miR-132-3p,mmu-miR-133a-3p,mmu-miR-145a-3p,mmu-miR-146a-5p,mmu-miR-148b-3p,mmu-miR-181a-5p,mmu-miR-181b-5p,mmu-miR-181d-5p,mmu-miR-192-5p,mmu-miR-19a-3p,mmu-miR-206-3p,mmu-miR-214-3p,mmu-miR-221-3p,mmu-miR-23a-3p,mmu-miR-23b-3p,mmu-miR-27a-3p,mmu-miR-29b-3p,mmu-miR-31-3p,mmu-miR-31-5p,mmu-miR-322-5p,mmu-miR-323-3p,mmu…	7.7192909376898e-08	4.55162476361638e-06
Interleukin-17 signaling	61	49	32	mmu-miR-106b-3p,mmu-miR-125a-3p,mmu-miR-132-3p,mmu-miR-133a-3p,mmu-miR-145a-3p,mmu-miR-146a-5p,mmu-miR-148b-3p,mmu-miR-151-3p,mmu-miR-181a-5p,mmu-miR-181b-5p,mmu-miR-181d-5p,mmu-miR-192-5p,mmu-miR-19a-3p,mmu-miR-206-3p,mmu-miR-214-3p,mmu-miR-221-3p,mmu-miR-23a-3p,mmu-miR-23b-3p,mmu-miR-27a-3p,mmu-miR-29b-3p,mmu-miR-31-3p,mmu-miR-31-5p,mmu-miR-322-5p,mmu-miR-342-3p,mmu-miR-34b-5p,mmu-miR-449a-5p,m…	1.54305673575524e-07	8.49195556910634e-06
MAP kinase activation	61	49	32	mmu-miR-106b-3p,mmu-miR-125a-3p,mmu-miR-132-3p,mmu-miR-133a-3p,mmu-miR-145a-3p,mmu-miR-146a-5p,mmu-miR-148b-3p,mmu-miR-151-3p,mmu-miR-181a-5p,mmu-miR-181b-5p,mmu-miR-181d-5p,mmu-miR-192-5p,mmu-miR-19a-3p,mmu-miR-206-3p,mmu-miR-214-3p,mmu-miR-221-3p,mmu-miR-23a-3p,mmu-miR-23b-3p,mmu-miR-27a-3p,mmu-miR-29b-3p,mmu-miR-31-3p,mmu-miR-31-5p,mmu-miR-322-5p,mmu-miR-342-3p,mmu-miR-34b-5p,mmu-miR-449a-5p,m…	1.54305673575524e-07	8.49195556910634e-06
MAPK1/MAPK3 signaling	270	170	40	mmu-let-7b-3p,mmu-let-7d-3p,mmu-miR-103-3p,mmu-miR-106b-3p,mmu-miR-107-3p,mmu-miR-125a-3p,mmu-miR-132-3p,mmu-miR-133a-3p,mmu-miR-145a-3p,mmu-miR-146a-5p,mmu-miR-148b-3p,mmu-miR-151-3p,mmu-miR-181a-5p,mmu-miR-181b-5p,mmu-miR-181d-5p,mmu-miR-192-5p,mmu-miR-19a-3p,mmu-miR-206-3p,mmu-miR-214-3p,mmu-miR-221-3p,mmu-miR-23a-3p,mmu-miR-23b-3p,mmu-miR-27a-3p,mmu-miR-29b-3p,mmu-miR-31-3p,mmu-miR-31-5p,mmu-…	2.35575442631314e-07	1.25462921220742e-05
COPI-mediated anterograde transport	97	71	33	mmu-let-7b-3p,mmu-miR-103-3p,mmu-miR-106b-3p,mmu-miR-107-3p,mmu-miR-125a-3p,mmu-miR-132-3p,mmu-miR-133a-3p,mmu-miR-145a-3p,mmu-miR-146a-5p,mmu-miR-148b-3p,mmu-miR-181a-5p,mmu-miR-181b-5p,mmu-miR-181d-5p,mmu-miR-192-5p,mmu-miR-19a-3p,mmu-miR-206-3p,mmu-miR-214-3p,mmu-miR-221-3p,mmu-miR-23a-3p,mmu-miR-23b-3p,mmu-miR-27a-3p,mmu-miR-29b-3p,mmu-miR-31-3p,mmu-miR-31-5p,mmu-miR-322-5p,mmu-miR-376c-3p,mm…	2.67943220544435e-07	1.38241955349644e-05
FLT3 Signaling	273	170	40	mmu-let-7b-3p,mmu-let-7d-3p,mmu-miR-103-3p,mmu-miR-106b-3p,mmu-miR-107-3p,mmu-miR-125a-3p,mmu-miR-132-3p,mmu-miR-133a-3p,mmu-miR-145a-3p,mmu-miR-146a-5p,mmu-miR-148b-3p,mmu-miR-151-3p,mmu-miR-181a-5p,mmu-miR-181b-5p,mmu-miR-181d-5p,mmu-miR-192-5p,mmu-miR-19a-3p,mmu-miR-206-3p,mmu-miR-214-3p,mmu-miR-221-3p,mmu-miR-23a-3p,mmu-miR-23b-3p,mmu-miR-27a-3p,mmu-miR-29b-3p,mmu-miR-31-3p,mmu-miR-31-5p,mmu-…	6.76003280485739e-07	3.28259240024104e-05
Signaling by NTRKs	77	58	37	mmu-let-7b-3p,mmu-miR-103-3p,mmu-miR-106b-3p,mmu-miR-107-3p,mmu-miR-125a-3p,mmu-miR-132-3p,mmu-miR-133a-3p,mmu-miR-145a-3p,mmu-miR-146a-5p,mmu-miR-148b-3p,mmu-miR-151-3p,mmu-miR-181a-5p,mmu-miR-181b-5p,mmu-miR-181d-5p,mmu-miR-192-5p,mmu-miR-19a-3p,mmu-miR-206-3p,mmu-miR-214-3p,mmu-miR-221-3p,mmu-miR-23a-3p,mmu-miR-23b-3p,mmu-miR-27a-3p,mmu-miR-29b-3p,mmu-miR-31-3p,mmu-miR-31-5p,mmu-miR-322-5p,mmu…	6.70841766072149e-07	3.28259240024104e-05
RAF/MAP kinase cascade	264	165	40	mmu-let-7b-3p,mmu-let-7d-3p,mmu-miR-103-3p,mmu-miR-106b-3p,mmu-miR-107-3p,mmu-miR-125a-3p,mmu-miR-132-3p,mmu-miR-133a-3p,mmu-miR-145a-3p,mmu-miR-146a-5p,mmu-miR-148b-3p,mmu-miR-151-3p,mmu-miR-181a-5p,mmu-miR-181b-5p,mmu-miR-181d-5p,mmu-miR-192-5p,mmu-miR-19a-3p,mmu-miR-206-3p,mmu-miR-214-3p,mmu-miR-221-3p,mmu-miR-23a-3p,mmu-miR-23b-3p,mmu-miR-27a-3p,mmu-miR-29b-3p,mmu-miR-31-3p,mmu-miR-31-5p,mmu-…	7.04761154006479e-07	3.32445904361342e-05
Cell Cycle	626	357	45	mmu-let-7b-3p,mmu-let-7d-3p,mmu-miR-103-3p,mmu-miR-106b-3p,mmu-miR-107-3p,mmu-miR-125a-3p,mmu-miR-127-3p,mmu-miR-132-3p,mmu-miR-133a-3p,mmu-miR-145a-3p,mmu-miR-146a-5p,mmu-miR-148b-3p,mmu-miR-181a-5p,mmu-miR-181b-5p,mmu-miR-181d-5p,mmu-miR-192-5p,mmu-miR-19a-3p,mmu-miR-206-3p,mmu-miR-214-3p,mmu-miR-214-5p,mmu-miR-221-3p,mmu-miR-23a-3p,mmu-miR-23b-3p,mmu-miR-27a-3p,mmu-miR-29b-3p,mmu-miR-31-3p,mmu…	8.75077621231407e-07	4.01320320181404e-05
Signaling by NTRK1 (TRKA)	65	50	37	mmu-let-7b-3p,mmu-miR-103-3p,mmu-miR-106b-3p,mmu-miR-107-3p,mmu-miR-125a-3p,mmu-miR-132-3p,mmu-miR-133a-3p,mmu-miR-145a-3p,mmu-miR-146a-5p,mmu-miR-148b-3p,mmu-miR-151-3p,mmu-miR-181a-5p,mmu-miR-181b-5p,mmu-miR-181d-5p,mmu-miR-192-5p,mmu-miR-19a-3p,mmu-miR-206-3p,mmu-miR-214-3p,mmu-miR-221-3p,mmu-miR-23a-3p,mmu-miR-23b-3p,mmu-miR-27a-3p,mmu-miR-29b-3p,mmu-miR-31-3p,mmu-miR-31-5p,mmu-miR-322-5p,mmu…	1.34226519004728e-06	5.98940494261639e-05
Death Receptor Signalling	127	87	35	mmu-miR-103-3p,mmu-miR-106b-3p,mmu-miR-107-3p,mmu-miR-125a-3p,mmu-miR-132-3p,mmu-miR-133a-3p,mmu-miR-145a-3p,mmu-miR-146a-5p,mmu-miR-148b-3p,mmu-miR-151-3p,mmu-miR-181a-5p,mmu-miR-181b-5p,mmu-miR-181d-5p,mmu-miR-192-5p,mmu-miR-19a-3p,mmu-miR-206-3p,mmu-miR-214-3p,mmu-miR-221-3p,mmu-miR-23a-3p,mmu-miR-23b-3p,mmu-miR-27a-3p,mmu-miR-29b-3p,mmu-miR-31-3p,mmu-miR-31-5p,mmu-miR-322-5p,mmu-miR-342-3p,mm…	1.54214210090614e-06	6.7002016015685e-05
RUNX1 interacts with co-factors whose precise effect on RUNX1 targets is not known	36	31	30	mmu-miR-106b-3p,mmu-miR-125a-3p,mmu-miR-132-3p,mmu-miR-133a-3p,mmu-miR-145a-3p,mmu-miR-146a-5p,mmu-miR-148b-3p,mmu-miR-181a-5p,mmu-miR-181b-5p,mmu-miR-181d-5p,mmu-miR-192-5p,mmu-miR-19a-3p,mmu-miR-206-3p,mmu-miR-214-3p,mmu-miR-221-3p,mmu-miR-23a-3p,mmu-miR-23b-3p,mmu-miR-27a-3p,mmu-miR-29b-3p,mmu-miR-31-3p,mmu-miR-31-5p,mmu-miR-322-5p,mmu-miR-329-3p,mmu-miR-449a-5p,mmu-miR-467c-5p,mmu-miR-486a-5p…	1.8070917234554e-06	7.63187683114023e-05
Signaling by TGFB family members	90	65	35	mmu-let-7b-3p,mmu-miR-103-3p,mmu-miR-106b-3p,mmu-miR-107-3p,mmu-miR-125a-3p,mmu-miR-132-3p,mmu-miR-133a-3p,mmu-miR-145a-3p,mmu-miR-146a-5p,mmu-miR-148b-3p,mmu-miR-181a-5p,mmu-miR-181b-5p,mmu-miR-181d-5p,mmu-miR-19a-3p,mmu-miR-206-3p,mmu-miR-214-3p,mmu-miR-221-3p,mmu-miR-23a-3p,mmu-miR-23b-3p,mmu-miR-27a-3p,mmu-miR-29b-3p,mmu-miR-31-3p,mmu-miR-31-5p,mmu-miR-322-5p,mmu-miR-323-3p,mmu-miR-342-3p,mmu…	1.88516429591145e-06	7.63187683114023e-05
Transcriptional activity of SMAD2/SMAD3:SMAD4 heterotrimer	39	33	31	mmu-miR-103-3p,mmu-miR-106b-3p,mmu-miR-132-3p,mmu-miR-133a-3p,mmu-miR-145a-3p,mmu-miR-146a-5p,mmu-miR-148b-3p,mmu-miR-181a-5p,mmu-miR-181b-5p,mmu-miR-181d-5p,mmu-miR-19a-3p,mmu-miR-206-3p,mmu-miR-214-3p,mmu-miR-221-3p,mmu-miR-23a-3p,mmu-miR-23b-3p,mmu-miR-27a-3p,mmu-miR-29b-3p,mmu-miR-31-3p,mmu-miR-31-5p,mmu-miR-322-5p,mmu-miR-323-3p,mmu-miR-342-3p,mmu-miR-449a-5p,mmu-miR-486a-5p,mmu-miR-501-3p,m…	1.89525711736372e-06	7.63187683114023e-05
EPH-Ephrin signaling	66	50	31	mmu-let-7b-3p,mmu-miR-103-3p,mmu-miR-106b-3p,mmu-miR-107-3p,mmu-miR-125a-3p,mmu-miR-132-3p,mmu-miR-133a-3p,mmu-miR-145a-3p,mmu-miR-146a-5p,mmu-miR-148b-3p,mmu-miR-181a-5p,mmu-miR-181b-5p,mmu-miR-181d-5p,mmu-miR-19a-3p,mmu-miR-206-3p,mmu-miR-214-3p,mmu-miR-221-3p,mmu-miR-23a-3p,mmu-miR-23b-3p,mmu-miR-27a-3p,mmu-miR-29b-3p,mmu-miR-31-3p,mmu-miR-31-5p,mmu-miR-322-5p,mmu-miR-449a-5p,mmu-miR-467c-5p,m…	2.97371337448031e-06	0.000116895256696833
Cell Cycle, Mitotic	540	309	43	mmu-let-7b-3p,mmu-let-7d-3p,mmu-miR-103-3p,mmu-miR-106b-3p,mmu-miR-107-3p,mmu-miR-125a-3p,mmu-miR-127-3p,mmu-miR-132-3p,mmu-miR-133a-3p,mmu-miR-145a-3p,mmu-miR-146a-5p,mmu-miR-148b-3p,mmu-miR-181a-5p,mmu-miR-181b-5p,mmu-miR-181d-5p,mmu-miR-192-5p,mmu-miR-19a-3p,mmu-miR-206-3p,mmu-miR-214-3p,mmu-miR-214-5p,mmu-miR-221-3p,mmu-miR-23a-3p,mmu-miR-23b-3p,mmu-miR-27a-3p,mmu-miR-29b-3p,mmu-miR-31-3p,mmu…	3.31675065341948e-06	0.000119333089497704
MyD88:MAL(TIRAP) cascade initiated on plasma membrane	76	56	32	mmu-miR-106b-3p,mmu-miR-125a-3p,mmu-miR-132-3p,mmu-miR-133a-3p,mmu-miR-145a-3p,mmu-miR-146a-5p,mmu-miR-148b-3p,mmu-miR-151-3p,mmu-miR-181a-5p,mmu-miR-181b-5p,mmu-miR-181d-5p,mmu-miR-192-5p,mmu-miR-19a-3p,mmu-miR-206-3p,mmu-miR-214-3p,mmu-miR-221-3p,mmu-miR-23a-3p,mmu-miR-23b-3p,mmu-miR-27a-3p,mmu-miR-29b-3p,mmu-miR-31-3p,mmu-miR-31-5p,mmu-miR-322-5p,mmu-miR-342-3p,mmu-miR-34b-5p,mmu-miR-449a-5p,m…	3.4694053881828e-06	0.000119333089497704
Toll Like Receptor TLR1:TLR2 Cascade	76	56	32	mmu-miR-106b-3p,mmu-miR-125a-3p,mmu-miR-132-3p,mmu-miR-133a-3p,mmu-miR-145a-3p,mmu-miR-146a-5p,mmu-miR-148b-3p,mmu-miR-151-3p,mmu-miR-181a-5p,mmu-miR-181b-5p,mmu-miR-181d-5p,mmu-miR-192-5p,mmu-miR-19a-3p,mmu-miR-206-3p,mmu-miR-214-3p,mmu-miR-221-3p,mmu-miR-23a-3p,mmu-miR-23b-3p,mmu-miR-27a-3p,mmu-miR-29b-3p,mmu-miR-31-3p,mmu-miR-31-5p,mmu-miR-322-5p,mmu-miR-342-3p,mmu-miR-34b-5p,mmu-miR-449a-5p,m…	3.4694053881828e-06	0.000119333089497704
Toll Like Receptor TLR6:TLR2 Cascade	76	56	32	mmu-miR-106b-3p,mmu-miR-125a-3p,mmu-miR-132-3p,mmu-miR-133a-3p,mmu-miR-145a-3p,mmu-miR-146a-5p,mmu-miR-148b-3p,mmu-miR-151-3p,mmu-miR-181a-5p,mmu-miR-181b-5p,mmu-miR-181d-5p,mmu-miR-192-5p,mmu-miR-19a-3p,mmu-miR-206-3p,mmu-miR-214-3p,mmu-miR-221-3p,mmu-miR-23a-3p,mmu-miR-23b-3p,mmu-miR-27a-3p,mmu-miR-29b-3p,mmu-miR-31-3p,mmu-miR-31-5p,mmu-miR-322-5p,mmu-miR-342-3p,mmu-miR-34b-5p,mmu-miR-449a-5p,m…	3.4694053881828e-06	0.000119333089497704
Toll Like Receptor 2 (TLR2) Cascade	76	56	32	mmu-miR-106b-3p,mmu-miR-125a-3p,mmu-miR-132-3p,mmu-miR-133a-3p,mmu-miR-145a-3p,mmu-miR-146a-5p,mmu-miR-148b-3p,mmu-miR-151-3p,mmu-miR-181a-5p,mmu-miR-181b-5p,mmu-miR-181d-5p,mmu-miR-192-5p,mmu-miR-19a-3p,mmu-miR-206-3p,mmu-miR-214-3p,mmu-miR-221-3p,mmu-miR-23a-3p,mmu-miR-23b-3p,mmu-miR-27a-3p,mmu-miR-29b-3p,mmu-miR-31-3p,mmu-miR-31-5p,mmu-miR-322-5p,mmu-miR-342-3p,mmu-miR-34b-5p,mmu-miR-449a-5p,m…	3.4694053881828e-06	0.000119333089497704
RHO GTPase Effectors	254	157	38	mmu-let-7b-3p,mmu-miR-103-3p,mmu-miR-106b-3p,mmu-miR-107-3p,mmu-miR-125a-3p,mmu-miR-132-3p,mmu-miR-133a-3p,mmu-miR-145a-3p,mmu-miR-146a-5p,mmu-miR-148b-3p,mmu-miR-151-3p,mmu-miR-181a-5p,mmu-miR-181b-5p,mmu-miR-181d-5p,mmu-miR-192-5p,mmu-miR-19a-3p,mmu-miR-206-3p,mmu-miR-214-3p,mmu-miR-221-3p,mmu-miR-23a-3p,mmu-miR-23b-3p,mmu-miR-27a-3p,mmu-miR-29b-3p,mmu-miR-31-3p,mmu-miR-31-5p,mmu-miR-322-5p,mmu…	3.38216915776674e-06	0.000119333089497704
MyD88-independent TLR4 cascade	93	66	32	mmu-miR-106b-3p,mmu-miR-125a-3p,mmu-miR-132-3p,mmu-miR-133a-3p,mmu-miR-145a-3p,mmu-miR-146a-5p,mmu-miR-148b-3p,mmu-miR-151-3p,mmu-miR-181a-5p,mmu-miR-181b-5p,mmu-miR-181d-5p,mmu-miR-192-5p,mmu-miR-19a-3p,mmu-miR-206-3p,mmu-miR-214-3p,mmu-miR-221-3p,mmu-miR-23a-3p,mmu-miR-23b-3p,mmu-miR-27a-3p,mmu-miR-29b-3p,mmu-miR-31-3p,mmu-miR-31-5p,mmu-miR-322-5p,mmu-miR-342-3p,mmu-miR-34b-5p,mmu-miR-449a-5p,m…	4.28405869145956e-06	0.000141459617991995
TRIF(TICAM1)-mediated TLR4 signaling	93	66	32	mmu-miR-106b-3p,mmu-miR-125a-3p,mmu-miR-132-3p,mmu-miR-133a-3p,mmu-miR-145a-3p,mmu-miR-146a-5p,mmu-miR-148b-3p,mmu-miR-151-3p,mmu-miR-181a-5p,mmu-miR-181b-5p,mmu-miR-181d-5p,mmu-miR-192-5p,mmu-miR-19a-3p,mmu-miR-206-3p,mmu-miR-214-3p,mmu-miR-221-3p,mmu-miR-23a-3p,mmu-miR-23b-3p,mmu-miR-27a-3p,mmu-miR-29b-3p,mmu-miR-31-3p,mmu-miR-31-5p,mmu-miR-322-5p,mmu-miR-342-3p,mmu-miR-34b-5p,mmu-miR-449a-5p,m…	4.28405869145956e-06	0.000141459617991995
Downstream signal transduction	28	25	27	mmu-let-7b-3p,mmu-miR-132-3p,mmu-miR-133a-3p,mmu-miR-145a-3p,mmu-miR-146a-5p,mmu-miR-148b-3p,mmu-miR-181a-5p,mmu-miR-181b-5p,mmu-miR-181d-5p,mmu-miR-19a-3p,mmu-miR-206-3p,mmu-miR-214-3p,mmu-miR-221-3p,mmu-miR-23a-3p,mmu-miR-23b-3p,mmu-miR-27a-3p,mmu-miR-29b-3p,mmu-miR-31-3p,mmu-miR-31-5p,mmu-miR-322-5p,mmu-miR-467c-5p,mmu-miR-486a-5p,mmu-miR-532-5p,mmu-miR-543-3p,mmu-miR-574-5p,mmu-miR-92a-3p,mmu…	4.71975667623347e-06	0.000152790554361989
Golgi-to-ER retrograde transport	133	89	34	mmu-miR-103-3p,mmu-miR-106b-3p,mmu-miR-107-3p,mmu-miR-125a-3p,mmu-miR-132-3p,mmu-miR-133a-3p,mmu-miR-145a-3p,mmu-miR-146a-5p,mmu-miR-148b-3p,mmu-miR-181a-5p,mmu-miR-181b-5p,mmu-miR-181d-5p,mmu-miR-192-5p,mmu-miR-19a-3p,mmu-miR-206-3p,mmu-miR-214-3p,mmu-miR-221-3p,mmu-miR-23a-3p,mmu-miR-23b-3p,mmu-miR-27a-3p,mmu-miR-29b-3p,mmu-miR-31-3p,mmu-miR-31-5p,mmu-miR-322-5p,mmu-miR-376c-3p,mmu-miR-449a-5p,…	5.39392669845601e-06	0.000162729995922471
Toll Like Receptor 10 (TLR10) Cascade	75	55	32	mmu-miR-106b-3p,mmu-miR-125a-3p,mmu-miR-132-3p,mmu-miR-133a-3p,mmu-miR-145a-3p,mmu-miR-146a-5p,mmu-miR-148b-3p,mmu-miR-151-3p,mmu-miR-181a-5p,mmu-miR-181b-5p,mmu-miR-181d-5p,mmu-miR-192-5p,mmu-miR-19a-3p,mmu-miR-206-3p,mmu-miR-214-3p,mmu-miR-221-3p,mmu-miR-23a-3p,mmu-miR-23b-3p,mmu-miR-27a-3p,mmu-miR-29b-3p,mmu-miR-31-3p,mmu-miR-31-5p,mmu-miR-322-5p,mmu-miR-342-3p,mmu-miR-34b-5p,mmu-miR-449a-5p,m…	5.42104771395268e-06	0.000162729995922471
Toll Like Receptor 5 (TLR5) Cascade	75	55	32	mmu-miR-106b-3p,mmu-miR-125a-3p,mmu-miR-132-3p,mmu-miR-133a-3p,mmu-miR-145a-3p,mmu-miR-146a-5p,mmu-miR-148b-3p,mmu-miR-151-3p,mmu-miR-181a-5p,mmu-miR-181b-5p,mmu-miR-181d-5p,mmu-miR-192-5p,mmu-miR-19a-3p,mmu-miR-206-3p,mmu-miR-214-3p,mmu-miR-221-3p,mmu-miR-23a-3p,mmu-miR-23b-3p,mmu-miR-27a-3p,mmu-miR-29b-3p,mmu-miR-31-3p,mmu-miR-31-5p,mmu-miR-322-5p,mmu-miR-342-3p,mmu-miR-34b-5p,mmu-miR-449a-5p,m…	5.42104771395268e-06	0.000162729995922471
MyD88 cascade initiated on plasma membrane	75	55	32	mmu-miR-106b-3p,mmu-miR-125a-3p,mmu-miR-132-3p,mmu-miR-133a-3p,mmu-miR-145a-3p,mmu-miR-146a-5p,mmu-miR-148b-3p,mmu-miR-151-3p,mmu-miR-181a-5p,mmu-miR-181b-5p,mmu-miR-181d-5p,mmu-miR-192-5p,mmu-miR-19a-3p,mmu-miR-206-3p,mmu-miR-214-3p,mmu-miR-221-3p,mmu-miR-23a-3p,mmu-miR-23b-3p,mmu-miR-27a-3p,mmu-miR-29b-3p,mmu-miR-31-3p,mmu-miR-31-5p,mmu-miR-322-5p,mmu-miR-342-3p,mmu-miR-34b-5p,mmu-miR-449a-5p,m…	5.42104771395268e-06	0.000162729995922471
Metabolism	1822	954	40	mmu-let-7b-3p,mmu-let-7d-3p,mmu-miR-103-3p,mmu-miR-106b-3p,mmu-miR-107-3p,mmu-miR-125a-3p,mmu-miR-127-3p,mmu-miR-132-3p,mmu-miR-133a-3p,mmu-miR-145a-3p,mmu-miR-146a-5p,mmu-miR-148b-3p,mmu-miR-151-3p,mmu-miR-181a-5p,mmu-miR-181b-5p,mmu-miR-181d-5p,mmu-miR-192-5p,mmu-miR-19a-3p,mmu-miR-206-3p,mmu-miR-214-3p,mmu-miR-214-5p,mmu-miR-221-3p,mmu-miR-23a-3p,mmu-miR-23b-3p,mmu-miR-27a-3p,mmu-miR-29b-3p,mm…	5.97006910096019e-06	0.000176010430101523
Clathrin-mediated endocytosis	144	95	37	mmu-let-7b-3p,mmu-miR-103-3p,mmu-miR-106b-3p,mmu-miR-107-3p,mmu-miR-125a-3p,mmu-miR-132-3p,mmu-miR-133a-3p,mmu-miR-145a-3p,mmu-miR-146a-5p,mmu-miR-148b-3p,mmu-miR-151-3p,mmu-miR-181a-5p,mmu-miR-181b-5p,mmu-miR-181d-5p,mmu-miR-192-5p,mmu-miR-19a-3p,mmu-miR-206-3p,mmu-miR-214-3p,mmu-miR-221-3p,mmu-miR-23a-3p,mmu-miR-23b-3p,mmu-miR-27a-3p,mmu-miR-29b-3p,mmu-miR-31-3p,mmu-miR-31-5p,mmu-miR-322-5p,mmu…	6.6555903504487e-06	0.000192778590677032
Rho GTPase cycle	137	91	33	mmu-let-7b-3p,mmu-miR-103-3p,mmu-miR-106b-3p,mmu-miR-107-3p,mmu-miR-125a-3p,mmu-miR-132-3p,mmu-miR-133a-3p,mmu-miR-145a-3p,mmu-miR-146a-5p,mmu-miR-148b-3p,mmu-miR-151-3p,mmu-miR-181a-5p,mmu-miR-181b-5p,mmu-miR-19a-3p,mmu-miR-206-3p,mmu-miR-214-3p,mmu-miR-221-3p,mmu-miR-23a-3p,mmu-miR-23b-3p,mmu-miR-27a-3p,mmu-miR-29b-3p,mmu-miR-31-3p,mmu-miR-31-5p,mmu-miR-322-5p,mmu-miR-329-3p,mmu-miR-449a-5p,mmu…	6.78522534385145e-06	0.000193144949012047
Branched-chain amino acid catabolism	20	19	25	mmu-miR-125a-3p,mmu-miR-133a-3p,mmu-miR-145a-3p,mmu-miR-146a-5p,mmu-miR-148b-3p,mmu-miR-151-3p,mmu-miR-181a-5p,mmu-miR-181b-5p,mmu-miR-181d-5p,mmu-miR-192-5p,mmu-miR-19a-3p,mmu-miR-206-3p,mmu-miR-214-3p,mmu-miR-221-3p,mmu-miR-23a-3p,mmu-miR-23b-3p,mmu-miR-27a-3p,mmu-miR-29b-3p,mmu-miR-31-3p,mmu-miR-31-5p,mmu-miR-322-5p,mmu-miR-449a-5p,mmu-miR-574-5p,mmu-miR-92a-3p,mmu-miR-92b-3p	8.4653373606836e-06	0.000236115750469167
Retrograde transport at the Trans-Golgi-Network	45	36	31	mmu-let-7b-3p,mmu-miR-103-3p,mmu-miR-106b-3p,mmu-miR-107-3p,mmu-miR-125a-3p,mmu-miR-132-3p,mmu-miR-133a-3p,mmu-miR-145a-3p,mmu-miR-146a-5p,mmu-miR-148b-3p,mmu-miR-181a-5p,mmu-miR-181b-5p,mmu-miR-181d-5p,mmu-miR-192-5p,mmu-miR-19a-3p,mmu-miR-206-3p,mmu-miR-214-3p,mmu-miR-221-3p,mmu-miR-23a-3p,mmu-miR-23b-3p,mmu-miR-27a-3p,mmu-miR-29b-3p,mmu-miR-31-3p,mmu-miR-31-5p,mmu-miR-322-5p,mmu-miR-449a-5p,mm…	8.58082678870383e-06	0.000236115750469167
L1CAM interactions	66	49	35	mmu-miR-103-3p,mmu-miR-106b-3p,mmu-miR-107-3p,mmu-miR-125a-3p,mmu-miR-132-3p,mmu-miR-133a-3p,mmu-miR-145a-3p,mmu-miR-146a-5p,mmu-miR-148b-3p,mmu-miR-181a-5p,mmu-miR-181b-5p,mmu-miR-181d-5p,mmu-miR-192-5p,mmu-miR-19a-3p,mmu-miR-206-3p,mmu-miR-214-3p,mmu-miR-221-3p,mmu-miR-23a-3p,mmu-miR-23b-3p,mmu-miR-27a-3p,mmu-miR-29b-3p,mmu-miR-31-3p,mmu-miR-31-5p,mmu-miR-322-5p,mmu-miR-329-3p,mmu-miR-34b-5p,mm…	9.9640252538073e-06	0.000269682060557965
VEGFR2 mediated vascular permeability	30	26	29	mmu-miR-103-3p,mmu-miR-107-3p,mmu-miR-125a-3p,mmu-miR-132-3p,mmu-miR-133a-3p,mmu-miR-145a-3p,mmu-miR-148b-3p,mmu-miR-181a-5p,mmu-miR-181b-5p,mmu-miR-181d-5p,mmu-miR-19a-3p,mmu-miR-206-3p,mmu-miR-214-3p,mmu-miR-221-3p,mmu-miR-23a-3p,mmu-miR-23b-3p,mmu-miR-27a-3p,mmu-miR-29b-3p,mmu-miR-31-3p,mmu-miR-31-5p,mmu-miR-322-5p,mmu-miR-449a-5p,mmu-miR-467c-5p,mmu-miR-486a-5p,mmu-miR-532-5p,mmu-miR-574-5p,m…	1.01715646762938e-05	0.000270858923880017
Programmed Cell Death	117	79	35	mmu-miR-103-3p,mmu-miR-106b-3p,mmu-miR-107-3p,mmu-miR-125a-3p,mmu-miR-132-3p,mmu-miR-133a-3p,mmu-miR-145a-3p,mmu-miR-146a-5p,mmu-miR-148b-3p,mmu-miR-151-3p,mmu-miR-181a-5p,mmu-miR-181b-5p,mmu-miR-181d-5p,mmu-miR-192-5p,mmu-miR-19a-3p,mmu-miR-206-3p,mmu-miR-214-3p,mmu-miR-221-3p,mmu-miR-23a-3p,mmu-miR-23b-3p,mmu-miR-27a-3p,mmu-miR-29b-3p,mmu-miR-31-3p,mmu-miR-31-5p,mmu-miR-322-5p,mmu-miR-342-3p,mm…	1.08140056127056e-05	0.000283395607405983
Toll Like Receptor 3 (TLR3) Cascade	73	53	32	mmu-miR-106b-3p,mmu-miR-125a-3p,mmu-miR-132-3p,mmu-miR-133a-3p,mmu-miR-145a-3p,mmu-miR-146a-5p,mmu-miR-148b-3p,mmu-miR-151-3p,mmu-miR-181a-5p,mmu-miR-181b-5p,mmu-miR-181d-5p,mmu-miR-192-5p,mmu-miR-19a-3p,mmu-miR-206-3p,mmu-miR-214-3p,mmu-miR-221-3p,mmu-miR-23a-3p,mmu-miR-23b-3p,mmu-miR-27a-3p,mmu-miR-29b-3p,mmu-miR-31-3p,mmu-miR-31-5p,mmu-miR-322-5p,mmu-miR-342-3p,mmu-miR-34b-5p,mmu-miR-449a-5p,m…	1.30536832737142e-05	0.000336744235701596
Negative regulation of MAPK pathway	44	35	31	mmu-miR-103-3p,mmu-miR-107-3p,mmu-miR-125a-3p,mmu-miR-132-3p,mmu-miR-133a-3p,mmu-miR-145a-3p,mmu-miR-146a-5p,mmu-miR-148b-3p,mmu-miR-151-3p,mmu-miR-181a-5p,mmu-miR-181b-5p,mmu-miR-181d-5p,mmu-miR-192-5p,mmu-miR-19a-3p,mmu-miR-206-3p,mmu-miR-221-3p,mmu-miR-23a-3p,mmu-miR-23b-3p,mmu-miR-27a-3p,mmu-miR-29b-3p,mmu-miR-31-5p,mmu-miR-322-5p,mmu-miR-342-3p,mmu-miR-34b-5p,mmu-miR-449a-5p,mmu-miR-467c-5p,…	1.45326824865271e-05	0.000369130135157788
Vesicle-mediated transport	705	390	40	mmu-let-7b-3p,mmu-miR-103-3p,mmu-miR-106b-3p,mmu-miR-107-3p,mmu-miR-125a-3p,mmu-miR-132-3p,mmu-miR-133a-3p,mmu-miR-145a-3p,mmu-miR-146a-5p,mmu-miR-148b-3p,mmu-miR-151-3p,mmu-miR-181a-5p,mmu-miR-181b-5p,mmu-miR-181d-5p,mmu-miR-192-5p,mmu-miR-19a-3p,mmu-miR-206-3p,mmu-miR-214-3p,mmu-miR-214-5p,mmu-miR-221-3p,mmu-miR-23a-3p,mmu-miR-23b-3p,mmu-miR-27a-3p,mmu-miR-29b-3p,mmu-miR-31-3p,mmu-miR-31-5p,mmu…	1.63071783347649e-05	0.000407926536828741
Toll Like Receptor 4 (TLR4) Cascade	111	75	32	mmu-miR-106b-3p,mmu-miR-125a-3p,mmu-miR-132-3p,mmu-miR-133a-3p,mmu-miR-145a-3p,mmu-miR-146a-5p,mmu-miR-148b-3p,mmu-miR-151-3p,mmu-miR-181a-5p,mmu-miR-181b-5p,mmu-miR-181d-5p,mmu-miR-192-5p,mmu-miR-19a-3p,mmu-miR-206-3p,mmu-miR-214-3p,mmu-miR-221-3p,mmu-miR-23a-3p,mmu-miR-23b-3p,mmu-miR-27a-3p,mmu-miR-29b-3p,mmu-miR-31-3p,mmu-miR-31-5p,mmu-miR-322-5p,mmu-miR-342-3p,mmu-miR-34b-5p,mmu-miR-449a-5p,m…	1.73146030266232e-05	0.00042624299342226
mRNA Splicing - Major Pathway	184	116	39	mmu-let-7b-3p,mmu-miR-103-3p,mmu-miR-106b-3p,mmu-miR-107-3p,mmu-miR-10a-5p,mmu-miR-125a-3p,mmu-miR-132-3p,mmu-miR-133a-3p,mmu-miR-145a-3p,mmu-miR-146a-5p,mmu-miR-148b-3p,mmu-miR-151-3p,mmu-miR-181a-5p,mmu-miR-181b-5p,mmu-miR-181d-5p,mmu-miR-192-5p,mmu-miR-19a-3p,mmu-miR-206-3p,mmu-miR-214-3p,mmu-miR-221-3p,mmu-miR-23a-3p,mmu-miR-23b-3p,mmu-miR-27a-3p,mmu-miR-29b-3p,mmu-miR-31-3p,mmu-miR-31-5p,mmu…	1.75557380694813e-05	0.00042624299342226
RAF activation	35	29	28	mmu-miR-106b-3p,mmu-miR-125a-3p,mmu-miR-133a-3p,mmu-miR-145a-3p,mmu-miR-146a-5p,mmu-miR-148b-3p,mmu-miR-181a-5p,mmu-miR-181b-5p,mmu-miR-181d-5p,mmu-miR-192-5p,mmu-miR-19a-3p,mmu-miR-206-3p,mmu-miR-221-3p,mmu-miR-23a-3p,mmu-miR-23b-3p,mmu-miR-27a-3p,mmu-miR-29b-3p,mmu-miR-31-3p,mmu-miR-31-5p,mmu-miR-322-5p,mmu-miR-342-3p,mmu-miR-467c-5p,mmu-miR-486a-5p,mmu-miR-501-3p,mmu-miR-532-5p,mmu-miR-543-3p,…	1.8824343680305e-05	0.000450420165451937
Cellular responses to stress	437	251	42	mmu-let-7b-3p,mmu-let-7d-3p,mmu-miR-103-3p,mmu-miR-106b-3p,mmu-miR-107-3p,mmu-miR-125a-3p,mmu-miR-127-3p,mmu-miR-132-3p,mmu-miR-133a-3p,mmu-miR-145a-3p,mmu-miR-146a-5p,mmu-miR-148b-3p,mmu-miR-151-3p,mmu-miR-181a-5p,mmu-miR-181b-5p,mmu-miR-181d-5p,mmu-miR-192-5p,mmu-miR-19a-3p,mmu-miR-206-3p,mmu-miR-214-3p,mmu-miR-214-5p,mmu-miR-221-3p,mmu-miR-23a-3p,mmu-miR-23b-3p,mmu-miR-27a-3p,mmu-miR-29b-3p,mm…	1.95768946497321e-05	0.00046173504381011
trans-Golgi Network Vesicle Budding	72	52	34	mmu-miR-103-3p,mmu-miR-107-3p,mmu-miR-125a-3p,mmu-miR-132-3p,mmu-miR-133a-3p,mmu-miR-145a-3p,mmu-miR-146a-5p,mmu-miR-148b-3p,mmu-miR-181a-5p,mmu-miR-181b-5p,mmu-miR-181d-5p,mmu-miR-192-5p,mmu-miR-19a-3p,mmu-miR-206-3p,mmu-miR-214-3p,mmu-miR-214-5p,mmu-miR-221-3p,mmu-miR-23a-3p,mmu-miR-23b-3p,mmu-miR-27a-3p,mmu-miR-29b-3p,mmu-miR-31-3p,mmu-miR-31-5p,mmu-miR-322-5p,mmu-miR-329-3p,mmu-miR-376c-3p,mm…	2.011117993309e-05	0.000467655747458191
Cyclin D associated events in G1	43	34	33	mmu-let-7b-3p,mmu-miR-106b-3p,mmu-miR-107-3p,mmu-miR-125a-3p,mmu-miR-132-3p,mmu-miR-133a-3p,mmu-miR-145a-3p,mmu-miR-146a-5p,mmu-miR-148b-3p,mmu-miR-181a-5p,mmu-miR-181b-5p,mmu-miR-181d-5p,mmu-miR-192-5p,mmu-miR-19a-3p,mmu-miR-206-3p,mmu-miR-214-5p,mmu-miR-221-3p,mmu-miR-23a-3p,mmu-miR-23b-3p,mmu-miR-27a-3p,mmu-miR-29b-3p,mmu-miR-31-3p,mmu-miR-31-5p,mmu-miR-322-5p,mmu-miR-329-3p,mmu-miR-342-3p,mmu…	2.44810335533622e-05	0.000553673786254807
G1 Phase	43	34	33	mmu-let-7b-3p,mmu-miR-106b-3p,mmu-miR-107-3p,mmu-miR-125a-3p,mmu-miR-132-3p,mmu-miR-133a-3p,mmu-miR-145a-3p,mmu-miR-146a-5p,mmu-miR-148b-3p,mmu-miR-181a-5p,mmu-miR-181b-5p,mmu-miR-181d-5p,mmu-miR-192-5p,mmu-miR-19a-3p,mmu-miR-206-3p,mmu-miR-214-5p,mmu-miR-221-3p,mmu-miR-23a-3p,mmu-miR-23b-3p,mmu-miR-27a-3p,mmu-miR-29b-3p,mmu-miR-31-3p,mmu-miR-31-5p,mmu-miR-322-5p,mmu-miR-329-3p,mmu-miR-342-3p,mmu…	2.44810335533622e-05	0.000553673786254807
Golgi Associated Vesicle Biogenesis	56	42	33	mmu-miR-103-3p,mmu-miR-107-3p,mmu-miR-125a-3p,mmu-miR-132-3p,mmu-miR-133a-3p,mmu-miR-145a-3p,mmu-miR-146a-5p,mmu-miR-148b-3p,mmu-miR-181a-5p,mmu-miR-181b-5p,mmu-miR-181d-5p,mmu-miR-192-5p,mmu-miR-19a-3p,mmu-miR-206-3p,mmu-miR-214-3p,mmu-miR-214-5p,mmu-miR-221-3p,mmu-miR-23a-3p,mmu-miR-23b-3p,mmu-miR-27a-3p,mmu-miR-29b-3p,mmu-miR-31-3p,mmu-miR-31-5p,mmu-miR-322-5p,mmu-miR-329-3p,mmu-miR-449a-5p,mm…	2.84179758912715e-05	0.000634028083736342
Cellular responses to external stimuli	439	251	42	mmu-let-7b-3p,mmu-let-7d-3p,mmu-miR-103-3p,mmu-miR-106b-3p,mmu-miR-107-3p,mmu-miR-125a-3p,mmu-miR-127-3p,mmu-miR-132-3p,mmu-miR-133a-3p,mmu-miR-145a-3p,mmu-miR-146a-5p,mmu-miR-148b-3p,mmu-miR-151-3p,mmu-miR-181a-5p,mmu-miR-181b-5p,mmu-miR-181d-5p,mmu-miR-192-5p,mmu-miR-19a-3p,mmu-miR-206-3p,mmu-miR-214-3p,mmu-miR-214-5p,mmu-miR-221-3p,mmu-miR-23a-3p,mmu-miR-23b-3p,mmu-miR-27a-3p,mmu-miR-29b-3p,mm…	3.03913081696815e-05	0.000669013997175256
Negative regulation of the PI3K/AKT network	107	72	36	mmu-miR-103-3p,mmu-miR-106b-3p,mmu-miR-107-3p,mmu-miR-125a-3p,mmu-miR-132-3p,mmu-miR-133a-3p,mmu-miR-145a-3p,mmu-miR-146a-5p,mmu-miR-148b-3p,mmu-miR-181a-5p,mmu-miR-181b-5p,mmu-miR-181d-5p,mmu-miR-19a-3p,mmu-miR-206-3p,mmu-miR-214-3p,mmu-miR-214-5p,mmu-miR-221-3p,mmu-miR-23a-3p,mmu-miR-23b-3p,mmu-miR-27a-3p,mmu-miR-29b-3p,mmu-miR-31-3p,mmu-miR-31-5p,mmu-miR-322-5p,mmu-miR-342-3p,mmu-miR-34b-5p,mm…	3.14754445711384e-05	0.000674882584246098
Deadenylation of mRNA	25	22	31	mmu-miR-103-3p,mmu-miR-106b-3p,mmu-miR-107-3p,mmu-miR-125a-3p,mmu-miR-132-3p,mmu-miR-133a-3p,mmu-miR-145a-3p,mmu-miR-146a-5p,mmu-miR-148b-3p,mmu-miR-181a-5p,mmu-miR-181b-5p,mmu-miR-181d-5p,mmu-miR-19a-3p,mmu-miR-206-3p,mmu-miR-214-3p,mmu-miR-221-3p,mmu-miR-23a-3p,mmu-miR-23b-3p,mmu-miR-27a-3p,mmu-miR-29b-3p,mmu-miR-31-3p,mmu-miR-31-5p,mmu-miR-322-5p,mmu-miR-342-3p,mmu-miR-449a-5p,mmu-miR-467c-5p,…	3.11287946051924e-05	0.000674882584246098
MAPK targets/ Nuclear events mediated by MAP kinases	28	24	29	mmu-miR-106b-3p,mmu-miR-125a-3p,mmu-miR-132-3p,mmu-miR-133a-3p,mmu-miR-145a-3p,mmu-miR-146a-5p,mmu-miR-148b-3p,mmu-miR-151-3p,mmu-miR-181a-5p,mmu-miR-181b-5p,mmu-miR-181d-5p,mmu-miR-192-5p,mmu-miR-19a-3p,mmu-miR-206-3p,mmu-miR-214-3p,mmu-miR-221-3p,mmu-miR-23a-3p,mmu-miR-23b-3p,mmu-miR-27a-3p,mmu-miR-29b-3p,mmu-miR-31-5p,mmu-miR-322-5p,mmu-miR-342-3p,mmu-miR-34b-5p,mmu-miR-467c-5p,mmu-miR-486a-5p…	3.39075639641628e-05	0.000717710103908113
Semaphorin interactions	53	40	33	mmu-let-7b-3p,mmu-miR-103-3p,mmu-miR-106b-3p,mmu-miR-107-3p,mmu-miR-125a-3p,mmu-miR-127-3p,mmu-miR-132-3p,mmu-miR-133a-3p,mmu-miR-145a-3p,mmu-miR-148b-3p,mmu-miR-181a-5p,mmu-miR-181b-5p,mmu-miR-181d-5p,mmu-miR-192-5p,mmu-miR-19a-3p,mmu-miR-206-3p,mmu-miR-214-3p,mmu-miR-214-5p,mmu-miR-221-3p,mmu-miR-23a-3p,mmu-miR-23b-3p,mmu-miR-27a-3p,mmu-miR-29b-3p,mmu-miR-31-3p,mmu-miR-31-5p,mmu-miR-322-5p,mmu-…	3.43460104010675e-05	0.000717788141419778
Processing of Capped Intron-Containing Pre-mRNA	245	148	39	mmu-let-7b-3p,mmu-miR-103-3p,mmu-miR-106b-3p,mmu-miR-107-3p,mmu-miR-10a-5p,mmu-miR-125a-3p,mmu-miR-132-3p,mmu-miR-133a-3p,mmu-miR-145a-3p,mmu-miR-146a-5p,mmu-miR-148b-3p,mmu-miR-151-3p,mmu-miR-181a-5p,mmu-miR-181b-5p,mmu-miR-181d-5p,mmu-miR-192-5p,mmu-miR-19a-3p,mmu-miR-206-3p,mmu-miR-214-3p,mmu-miR-221-3p,mmu-miR-23a-3p,mmu-miR-23b-3p,mmu-miR-27a-3p,mmu-miR-29b-3p,mmu-miR-31-3p,mmu-miR-31-5p,mmu…	3.64675647045409e-05	0.000752599366589964
COPII-mediated vesicle transport	68	49	31	mmu-miR-103-3p,mmu-miR-106b-3p,mmu-miR-107-3p,mmu-miR-125a-3p,mmu-miR-132-3p,mmu-miR-133a-3p,mmu-miR-145a-3p,mmu-miR-146a-5p,mmu-miR-148b-3p,mmu-miR-181a-5p,mmu-miR-181b-5p,mmu-miR-181d-5p,mmu-miR-192-5p,mmu-miR-19a-3p,mmu-miR-206-3p,mmu-miR-214-3p,mmu-miR-221-3p,mmu-miR-23a-3p,mmu-miR-23b-3p,mmu-miR-27a-3p,mmu-miR-29b-3p,mmu-miR-31-3p,mmu-miR-31-5p,mmu-miR-322-5p,mmu-miR-329-3p,mmu-miR-449a-5p,m…	3.84105049557934e-05	0.000782910415827345
Rab regulation of trafficking	118	78	31	mmu-miR-103-3p,mmu-miR-106b-3p,mmu-miR-107-3p,mmu-miR-125a-3p,mmu-miR-132-3p,mmu-miR-133a-3p,mmu-miR-145a-3p,mmu-miR-146a-5p,mmu-miR-148b-3p,mmu-miR-181a-5p,mmu-miR-181b-5p,mmu-miR-181d-5p,mmu-miR-19a-3p,mmu-miR-206-3p,mmu-miR-214-3p,mmu-miR-221-3p,mmu-miR-23a-3p,mmu-miR-23b-3p,mmu-miR-27a-3p,mmu-miR-29b-3p,mmu-miR-31-3p,mmu-miR-31-5p,mmu-miR-322-5p,mmu-miR-342-3p,mmu-miR-449a-5p,mmu-miR-467c-5p,…	3.93473110876358e-05	0.000792224519581546
TRAF6 mediated induction of NFkB and MAP kinases upon TLR7/8 or 9 activation	80	56	32	mmu-miR-106b-3p,mmu-miR-125a-3p,mmu-miR-132-3p,mmu-miR-133a-3p,mmu-miR-145a-3p,mmu-miR-146a-5p,mmu-miR-148b-3p,mmu-miR-151-3p,mmu-miR-181a-5p,mmu-miR-181b-5p,mmu-miR-181d-5p,mmu-miR-192-5p,mmu-miR-19a-3p,mmu-miR-206-3p,mmu-miR-214-3p,mmu-miR-221-3p,mmu-miR-23a-3p,mmu-miR-23b-3p,mmu-miR-27a-3p,mmu-miR-29b-3p,mmu-miR-31-3p,mmu-miR-31-5p,mmu-miR-322-5p,mmu-miR-342-3p,mmu-miR-34b-5p,mmu-miR-449a-5p,m…	4.29129946534419e-05	0.000853606676781116
RAF-independent MAPK1/3 activation	21	19	27	mmu-miR-103-3p,mmu-miR-107-3p,mmu-miR-125a-3p,mmu-miR-132-3p,mmu-miR-133a-3p,mmu-miR-145a-3p,mmu-miR-146a-5p,mmu-miR-148b-3p,mmu-miR-151-3p,mmu-miR-181a-5p,mmu-miR-181b-5p,mmu-miR-181d-5p,mmu-miR-19a-3p,mmu-miR-206-3p,mmu-miR-221-3p,mmu-miR-23a-3p,mmu-miR-23b-3p,mmu-miR-27a-3p,mmu-miR-29b-3p,mmu-miR-31-3p,mmu-miR-31-5p,mmu-miR-322-5p,mmu-miR-34b-5p,mmu-miR-449a-5p,mmu-miR-467c-5p,mmu-miR-92a-3p,m…	4.87516436825814e-05	0.000958201949046928
Toll Like Receptor 7/8 (TLR7/8) Cascade	82	57	32	mmu-miR-106b-3p,mmu-miR-125a-3p,mmu-miR-132-3p,mmu-miR-133a-3p,mmu-miR-145a-3p,mmu-miR-146a-5p,mmu-miR-148b-3p,mmu-miR-151-3p,mmu-miR-181a-5p,mmu-miR-181b-5p,mmu-miR-181d-5p,mmu-miR-192-5p,mmu-miR-19a-3p,mmu-miR-206-3p,mmu-miR-214-3p,mmu-miR-221-3p,mmu-miR-23a-3p,mmu-miR-23b-3p,mmu-miR-27a-3p,mmu-miR-29b-3p,mmu-miR-31-3p,mmu-miR-31-5p,mmu-miR-322-5p,mmu-miR-342-3p,mmu-miR-34b-5p,mmu-miR-449a-5p,m…	5.05873896695211e-05	0.000982585651110345
Signaling by PDGF	57	42	29	mmu-let-7b-3p,mmu-miR-125a-3p,mmu-miR-132-3p,mmu-miR-133a-3p,mmu-miR-145a-3p,mmu-miR-146a-5p,mmu-miR-148b-3p,mmu-miR-181a-5p,mmu-miR-181b-5p,mmu-miR-181d-5p,mmu-miR-19a-3p,mmu-miR-206-3p,mmu-miR-214-3p,mmu-miR-221-3p,mmu-miR-23a-3p,mmu-miR-23b-3p,mmu-miR-27a-3p,mmu-miR-29b-3p,mmu-miR-31-3p,mmu-miR-31-5p,mmu-miR-322-5p,mmu-miR-449a-5p,mmu-miR-467c-5p,mmu-miR-486a-5p,mmu-miR-532-5p,mmu-miR-543-3p,m…	5.82495176992699e-05	0.00111825527583133
RAB GEFs exchange GTP for GDP on RABs	91	62	30	mmu-miR-103-3p,mmu-miR-106b-3p,mmu-miR-107-3p,mmu-miR-125a-3p,mmu-miR-132-3p,mmu-miR-133a-3p,mmu-miR-145a-3p,mmu-miR-146a-5p,mmu-miR-148b-3p,mmu-miR-181a-5p,mmu-miR-181b-5p,mmu-miR-181d-5p,mmu-miR-19a-3p,mmu-miR-206-3p,mmu-miR-214-3p,mmu-miR-221-3p,mmu-miR-23a-3p,mmu-miR-23b-3p,mmu-miR-27a-3p,mmu-miR-29b-3p,mmu-miR-31-3p,mmu-miR-31-5p,mmu-miR-322-5p,mmu-miR-342-3p,mmu-miR-449a-5p,mmu-miR-467c-5p,…	6.23855181653489e-05	0.00118389069529875
Signaling by WNT	236	142	41	mmu-let-7b-3p,mmu-let-7d-3p,mmu-miR-103-3p,mmu-miR-106b-3p,mmu-miR-107-3p,mmu-miR-125a-3p,mmu-miR-132-3p,mmu-miR-133a-3p,mmu-miR-145a-3p,mmu-miR-146a-5p,mmu-miR-148b-3p,mmu-miR-181a-5p,mmu-miR-181b-5p,mmu-miR-181d-5p,mmu-miR-192-5p,mmu-miR-19a-3p,mmu-miR-206-3p,mmu-miR-214-3p,mmu-miR-214-5p,mmu-miR-221-3p,mmu-miR-23a-3p,mmu-miR-23b-3p,mmu-miR-27a-3p,mmu-miR-29b-3p,mmu-miR-31-3p,mmu-miR-31-5p,mmu-…	6.84482409803601e-05	0.00128418233930198
MyD88 dependent cascade initiated on endosome	81	56	32	mmu-miR-106b-3p,mmu-miR-125a-3p,mmu-miR-132-3p,mmu-miR-133a-3p,mmu-miR-145a-3p,mmu-miR-146a-5p,mmu-miR-148b-3p,mmu-miR-151-3p,mmu-miR-181a-5p,mmu-miR-181b-5p,mmu-miR-181d-5p,mmu-miR-192-5p,mmu-miR-19a-3p,mmu-miR-206-3p,mmu-miR-214-3p,mmu-miR-221-3p,mmu-miR-23a-3p,mmu-miR-23b-3p,mmu-miR-27a-3p,mmu-miR-29b-3p,mmu-miR-31-3p,mmu-miR-31-5p,mmu-miR-322-5p,mmu-miR-342-3p,mmu-miR-34b-5p,mmu-miR-449a-5p,m…	7.47241878396846e-05	0.00138617566430696
Cellular response to heat stress	88	60	37	mmu-let-7b-3p,mmu-miR-103-3p,mmu-miR-106b-3p,mmu-miR-107-3p,mmu-miR-125a-3p,mmu-miR-127-3p,mmu-miR-132-3p,mmu-miR-133a-3p,mmu-miR-145a-3p,mmu-miR-146a-5p,mmu-miR-148b-3p,mmu-miR-181a-5p,mmu-miR-181b-5p,mmu-miR-181d-5p,mmu-miR-192-5p,mmu-miR-19a-3p,mmu-miR-206-3p,mmu-miR-214-3p,mmu-miR-214-5p,mmu-miR-221-3p,mmu-miR-23a-3p,mmu-miR-23b-3p,mmu-miR-27a-3p,mmu-miR-29b-3p,mmu-miR-31-3p,mmu-miR-31-5p,mmu…	7.89897763579927e-05	0.00144902356407829
SUMOylation of DNA damage response and repair proteins	76	53	31	mmu-miR-103-3p,mmu-miR-106b-3p,mmu-miR-107-3p,mmu-miR-125a-3p,mmu-miR-132-3p,mmu-miR-133a-3p,mmu-miR-145a-3p,mmu-miR-146a-5p,mmu-miR-181a-5p,mmu-miR-181b-5p,mmu-miR-181d-5p,mmu-miR-19a-3p,mmu-miR-206-3p,mmu-miR-214-3p,mmu-miR-221-3p,mmu-miR-23a-3p,mmu-miR-23b-3p,mmu-miR-27a-3p,mmu-miR-29b-3p,mmu-miR-31-3p,mmu-miR-31-5p,mmu-miR-322-5p,mmu-miR-329-3p,mmu-miR-369-3p,mmu-miR-449a-5p,mmu-miR-486a-5p,m…	8.05073605799188e-05	0.00146063354194996
RHO GTPases Activate WASPs and WAVEs	35	28	30	mmu-let-7b-3p,mmu-miR-103-3p,mmu-miR-106b-3p,mmu-miR-107-3p,mmu-miR-125a-3p,mmu-miR-132-3p,mmu-miR-133a-3p,mmu-miR-145a-3p,mmu-miR-146a-5p,mmu-miR-148b-3p,mmu-miR-181a-5p,mmu-miR-181b-5p,mmu-miR-181d-5p,mmu-miR-19a-3p,mmu-miR-206-3p,mmu-miR-214-3p,mmu-miR-221-3p,mmu-miR-23a-3p,mmu-miR-23b-3p,mmu-miR-27a-3p,mmu-miR-29b-3p,mmu-miR-31-3p,mmu-miR-31-5p,mmu-miR-322-5p,mmu-miR-34b-5p,mmu-miR-467c-5p,mm…	8.96783172292936e-05	0.0015920312015652
TP53 Regulates Transcription of Cell Cycle Genes	35	28	27	mmu-let-7b-3p,mmu-miR-125a-3p,mmu-miR-132-3p,mmu-miR-133a-3p,mmu-miR-145a-3p,mmu-miR-146a-5p,mmu-miR-148b-3p,mmu-miR-181a-5p,mmu-miR-181b-5p,mmu-miR-181d-5p,mmu-miR-19a-3p,mmu-miR-206-3p,mmu-miR-221-3p,mmu-miR-23a-3p,mmu-miR-23b-3p,mmu-miR-27a-3p,mmu-miR-29b-3p,mmu-miR-31-3p,mmu-miR-31-5p,mmu-miR-322-5p,mmu-miR-342-3p,mmu-miR-467c-5p,mmu-miR-486a-5p,mmu-miR-532-5p,mmu-miR-673-5p,mmu-miR-92a-3p,mm…	8.96783172292936e-05	0.0015920312015652
RNA Polymerase II Pre-transcription Events	77	53	33	mmu-let-7b-3p,mmu-miR-103-3p,mmu-miR-106b-3p,mmu-miR-107-3p,mmu-miR-125a-3p,mmu-miR-132-3p,mmu-miR-133a-3p,mmu-miR-145a-3p,mmu-miR-146a-5p,mmu-miR-181a-5p,mmu-miR-181b-5p,mmu-miR-181d-5p,mmu-miR-192-5p,mmu-miR-19a-3p,mmu-miR-206-3p,mmu-miR-214-3p,mmu-miR-221-3p,mmu-miR-23a-3p,mmu-miR-23b-3p,mmu-miR-27a-3p,mmu-miR-29b-3p,mmu-miR-31-3p,mmu-miR-31-5p,mmu-miR-322-5p,mmu-miR-323-3p,mmu-miR-34b-5p,mmu-…	0.000138982949932414	0.00244107287594059
Ub-specific processing proteases	183	112	37	mmu-let-7b-3p,mmu-let-7d-3p,mmu-miR-103-3p,mmu-miR-106b-3p,mmu-miR-107-3p,mmu-miR-125a-3p,mmu-miR-132-3p,mmu-miR-133a-3p,mmu-miR-145a-3p,mmu-miR-146a-5p,mmu-miR-148b-3p,mmu-miR-181a-5p,mmu-miR-181b-5p,mmu-miR-181d-5p,mmu-miR-192-5p,mmu-miR-19a-3p,mmu-miR-206-3p,mmu-miR-214-3p,mmu-miR-221-3p,mmu-miR-23a-3p,mmu-miR-23b-3p,mmu-miR-27a-3p,mmu-miR-29b-3p,mmu-miR-31-3p,mmu-miR-31-5p,mmu-miR-322-5p,mmu-…	0.000149376152536766	0.00259600029303369
Macroautophagy	123	79	34	mmu-miR-103-3p,mmu-miR-106b-3p,mmu-miR-107-3p,mmu-miR-125a-3p,mmu-miR-132-3p,mmu-miR-133a-3p,mmu-miR-145a-3p,mmu-miR-146a-5p,mmu-miR-148b-3p,mmu-miR-181a-5p,mmu-miR-181b-5p,mmu-miR-181d-5p,mmu-miR-192-5p,mmu-miR-19a-3p,mmu-miR-206-3p,mmu-miR-214-3p,mmu-miR-221-3p,mmu-miR-23a-3p,mmu-miR-23b-3p,mmu-miR-27a-3p,mmu-miR-29b-3p,mmu-miR-31-3p,mmu-miR-31-5p,mmu-miR-322-5p,mmu-miR-329-3p,mmu-miR-342-3p,mm…	0.000153428327384524	0.00261144503620463
Autophagy	123	79	34	mmu-miR-103-3p,mmu-miR-106b-3p,mmu-miR-107-3p,mmu-miR-125a-3p,mmu-miR-132-3p,mmu-miR-133a-3p,mmu-miR-145a-3p,mmu-miR-146a-5p,mmu-miR-148b-3p,mmu-miR-181a-5p,mmu-miR-181b-5p,mmu-miR-181d-5p,mmu-miR-192-5p,mmu-miR-19a-3p,mmu-miR-206-3p,mmu-miR-214-3p,mmu-miR-221-3p,mmu-miR-23a-3p,mmu-miR-23b-3p,mmu-miR-27a-3p,mmu-miR-29b-3p,mmu-miR-31-3p,mmu-miR-31-5p,mmu-miR-322-5p,mmu-miR-329-3p,mmu-miR-342-3p,mm…	0.000153428327384524	0.00261144503620463
PI5P, PP2A and IER3 Regulate PI3K/AKT Signaling	100	66	36	mmu-miR-103-3p,mmu-miR-106b-3p,mmu-miR-107-3p,mmu-miR-125a-3p,mmu-miR-132-3p,mmu-miR-133a-3p,mmu-miR-145a-3p,mmu-miR-146a-5p,mmu-miR-148b-3p,mmu-miR-181a-5p,mmu-miR-181b-5p,mmu-miR-181d-5p,mmu-miR-19a-3p,mmu-miR-206-3p,mmu-miR-214-3p,mmu-miR-214-5p,mmu-miR-221-3p,mmu-miR-23a-3p,mmu-miR-23b-3p,mmu-miR-27a-3p,mmu-miR-29b-3p,mmu-miR-31-3p,mmu-miR-31-5p,mmu-miR-322-5p,mmu-miR-342-3p,mmu-miR-34b-5p,mm…	0.000162545688546163	0.0027107366847446
Apoptosis	100	66	35	mmu-miR-103-3p,mmu-miR-106b-3p,mmu-miR-107-3p,mmu-miR-125a-3p,mmu-miR-132-3p,mmu-miR-133a-3p,mmu-miR-145a-3p,mmu-miR-146a-5p,mmu-miR-148b-3p,mmu-miR-151-3p,mmu-miR-181a-5p,mmu-miR-181b-5p,mmu-miR-181d-5p,mmu-miR-192-5p,mmu-miR-19a-3p,mmu-miR-206-3p,mmu-miR-214-3p,mmu-miR-221-3p,mmu-miR-23a-3p,mmu-miR-23b-3p,mmu-miR-27a-3p,mmu-miR-29b-3p,mmu-miR-31-3p,mmu-miR-31-5p,mmu-miR-322-5p,mmu-miR-342-3p,mm…	0.000162545688546163	0.0027107366847446
Toll Like Receptor 9 (TLR9) Cascade	86	58	32	mmu-miR-106b-3p,mmu-miR-125a-3p,mmu-miR-132-3p,mmu-miR-133a-3p,mmu-miR-145a-3p,mmu-miR-146a-5p,mmu-miR-148b-3p,mmu-miR-151-3p,mmu-miR-181a-5p,mmu-miR-181b-5p,mmu-miR-181d-5p,mmu-miR-192-5p,mmu-miR-19a-3p,mmu-miR-206-3p,mmu-miR-214-3p,mmu-miR-221-3p,mmu-miR-23a-3p,mmu-miR-23b-3p,mmu-miR-27a-3p,mmu-miR-29b-3p,mmu-miR-31-3p,mmu-miR-31-5p,mmu-miR-322-5p,mmu-miR-342-3p,mmu-miR-34b-5p,mmu-miR-449a-5p,m…	0.000165163489805365	0.00272684921668657
Signaling by EGFR	47	35	29	mmu-let-7b-3p,mmu-miR-103-3p,mmu-miR-107-3p,mmu-miR-125a-3p,mmu-miR-132-3p,mmu-miR-133a-3p,mmu-miR-145a-3p,mmu-miR-146a-5p,mmu-miR-148b-3p,mmu-miR-181a-5p,mmu-miR-181b-5p,mmu-miR-181d-5p,mmu-miR-19a-3p,mmu-miR-206-3p,mmu-miR-221-3p,mmu-miR-23a-3p,mmu-miR-23b-3p,mmu-miR-27a-3p,mmu-miR-29b-3p,mmu-miR-31-3p,mmu-miR-31-5p,mmu-miR-322-5p,mmu-miR-449a-5p,mmu-miR-467c-5p,mmu-miR-486a-5p,mmu-miR-532-5p,m…	0.000169774165501107	0.00277521927962701
mRNA Splicing	191	116	39	mmu-let-7b-3p,mmu-miR-103-3p,mmu-miR-106b-3p,mmu-miR-107-3p,mmu-miR-10a-5p,mmu-miR-125a-3p,mmu-miR-132-3p,mmu-miR-133a-3p,mmu-miR-145a-3p,mmu-miR-146a-5p,mmu-miR-148b-3p,mmu-miR-151-3p,mmu-miR-181a-5p,mmu-miR-181b-5p,mmu-miR-181d-5p,mmu-miR-192-5p,mmu-miR-19a-3p,mmu-miR-206-3p,mmu-miR-214-3p,mmu-miR-221-3p,mmu-miR-23a-3p,mmu-miR-23b-3p,mmu-miR-27a-3p,mmu-miR-29b-3p,mmu-miR-31-3p,mmu-miR-31-5p,mmu…	0.000180453473221205	0.00292086945380598
Nuclear Events (kinase and transcription factor activation)	28	23	29	mmu-miR-106b-3p,mmu-miR-125a-3p,mmu-miR-132-3p,mmu-miR-133a-3p,mmu-miR-145a-3p,mmu-miR-146a-5p,mmu-miR-148b-3p,mmu-miR-151-3p,mmu-miR-181a-5p,mmu-miR-181b-5p,mmu-miR-181d-5p,mmu-miR-192-5p,mmu-miR-19a-3p,mmu-miR-206-3p,mmu-miR-214-3p,mmu-miR-221-3p,mmu-miR-23a-3p,mmu-miR-23b-3p,mmu-miR-27a-3p,mmu-miR-29b-3p,mmu-miR-31-3p,mmu-miR-31-5p,mmu-miR-322-5p,mmu-miR-342-3p,mmu-miR-34b-5p,mmu-miR-467c-5p,m…	0.000188006660608491	0.0030135824918895
Metabolism of RNA	573	315	43	mmu-let-7b-3p,mmu-let-7d-3p,mmu-miR-103-3p,mmu-miR-106b-3p,mmu-miR-107-3p,mmu-miR-10a-5p,mmu-miR-125a-3p,mmu-miR-132-3p,mmu-miR-133a-3p,mmu-miR-145a-3p,mmu-miR-146a-5p,mmu-miR-148b-3p,mmu-miR-151-3p,mmu-miR-181a-5p,mmu-miR-181b-5p,mmu-miR-181d-5p,mmu-miR-192-5p,mmu-miR-19a-3p,mmu-miR-206-3p,mmu-miR-214-3p,mmu-miR-214-5p,mmu-miR-221-3p,mmu-miR-23a-3p,mmu-miR-23b-3p,mmu-miR-27a-3p,mmu-miR-29b-3p,mm…	0.000201363627980153	0.00319664759418493
Signaling by MET	76	52	31	mmu-let-7b-3p,mmu-miR-103-3p,mmu-miR-106b-3p,mmu-miR-107-3p,mmu-miR-125a-3p,mmu-miR-132-3p,mmu-miR-133a-3p,mmu-miR-145a-3p,mmu-miR-146a-5p,mmu-miR-148b-3p,mmu-miR-181a-5p,mmu-miR-181b-5p,mmu-miR-181d-5p,mmu-miR-19a-3p,mmu-miR-206-3p,mmu-miR-214-3p,mmu-miR-221-3p,mmu-miR-23a-3p,mmu-miR-23b-3p,mmu-miR-27a-3p,mmu-miR-29b-3p,mmu-miR-31-3p,mmu-miR-31-5p,mmu-miR-322-5p,mmu-miR-449a-5p,mmu-miR-467c-5p,m…	0.000203457384896776	0.00319912516632931
Sema3A PAK dependent Axon repulsion	15	14	27	mmu-let-7b-3p,mmu-miR-103-3p,mmu-miR-107-3p,mmu-miR-125a-3p,mmu-miR-127-3p,mmu-miR-133a-3p,mmu-miR-145a-3p,mmu-miR-181a-5p,mmu-miR-181b-5p,mmu-miR-181d-5p,mmu-miR-19a-3p,mmu-miR-206-3p,mmu-miR-214-3p,mmu-miR-214-5p,mmu-miR-221-3p,mmu-miR-23a-3p,mmu-miR-23b-3p,mmu-miR-27a-3p,mmu-miR-29b-3p,mmu-miR-31-3p,mmu-miR-31-5p,mmu-miR-322-5p,mmu-miR-449a-5p,mmu-miR-486a-5p,mmu-miR-532-5p,mmu-miR-574-5p,mmu-…	0.000262362960889121	0.00408642687196169
Neddylation	226	134	36	mmu-let-7b-3p,mmu-let-7d-3p,mmu-miR-103-3p,mmu-miR-106b-3p,mmu-miR-107-3p,mmu-miR-125a-3p,mmu-miR-132-3p,mmu-miR-133a-3p,mmu-miR-145a-3p,mmu-miR-146a-5p,mmu-miR-148b-3p,mmu-miR-181a-5p,mmu-miR-181b-5p,mmu-miR-181d-5p,mmu-miR-192-5p,mmu-miR-19a-3p,mmu-miR-206-3p,mmu-miR-214-3p,mmu-miR-221-3p,mmu-miR-23a-3p,mmu-miR-23b-3p,mmu-miR-27a-3p,mmu-miR-29b-3p,mmu-miR-31-3p,mmu-miR-31-5p,mmu-miR-322-5p,mmu-…	0.000272009898373798	0.00417387565011962
NRAGE signals death through JNK	51	37	30	mmu-miR-103-3p,mmu-miR-107-3p,mmu-miR-125a-3p,mmu-miR-132-3p,mmu-miR-133a-3p,mmu-miR-145a-3p,mmu-miR-146a-5p,mmu-miR-148b-3p,mmu-miR-151-3p,mmu-miR-181a-5p,mmu-miR-181b-5p,mmu-miR-181d-5p,mmu-miR-19a-3p,mmu-miR-206-3p,mmu-miR-214-3p,mmu-miR-221-3p,mmu-miR-23a-3p,mmu-miR-23b-3p,mmu-miR-27a-3p,mmu-miR-29b-3p,mmu-miR-31-3p,mmu-miR-31-5p,mmu-miR-322-5p,mmu-miR-449a-5p,mmu-miR-467c-5p,mmu-miR-486a-5p,…	0.000273033658517819	0.00417387565011962
MET activates RAP1 and RAC1	11	11	25	mmu-let-7b-3p,mmu-miR-103-3p,mmu-miR-106b-3p,mmu-miR-107-3p,mmu-miR-125a-3p,mmu-miR-132-3p,mmu-miR-145a-3p,mmu-miR-146a-5p,mmu-miR-148b-3p,mmu-miR-181a-5p,mmu-miR-181b-5p,mmu-miR-181d-5p,mmu-miR-19a-3p,mmu-miR-206-3p,mmu-miR-214-3p,mmu-miR-221-3p,mmu-miR-27a-3p,mmu-miR-29b-3p,mmu-miR-31-3p,mmu-miR-31-5p,mmu-miR-322-5p,mmu-miR-449a-5p,mmu-miR-486a-5p,mmu-miR-92a-3p,mmu-miR-92b-3p	0.000290936382452651	0.00439919696908802
Disassembly of the destruction complex and recruitment of AXIN to the membrane	30	24	29	mmu-let-7b-3p,mmu-miR-125a-3p,mmu-miR-132-3p,mmu-miR-133a-3p,mmu-miR-145a-3p,mmu-miR-146a-5p,mmu-miR-148b-3p,mmu-miR-181a-5p,mmu-miR-181b-5p,mmu-miR-181d-5p,mmu-miR-19a-3p,mmu-miR-206-3p,mmu-miR-221-3p,mmu-miR-23a-3p,mmu-miR-23b-3p,mmu-miR-27a-3p,mmu-miR-29b-3p,mmu-miR-31-3p,mmu-miR-31-5p,mmu-miR-322-5p,mmu-miR-329-3p,mmu-miR-342-3p,mmu-miR-449a-5p,mmu-miR-467c-5p,mmu-miR-486a-5p,mmu-miR-501-3p,m…	0.000293102160266313	0.00439919696908802
Mitotic Metaphase and Anaphase	232	137	39	mmu-let-7b-3p,mmu-let-7d-3p,mmu-miR-103-3p,mmu-miR-106b-3p,mmu-miR-107-3p,mmu-miR-125a-3p,mmu-miR-132-3p,mmu-miR-133a-3p,mmu-miR-145a-3p,mmu-miR-146a-5p,mmu-miR-148b-3p,mmu-miR-181a-5p,mmu-miR-181b-5p,mmu-miR-181d-5p,mmu-miR-192-5p,mmu-miR-19a-3p,mmu-miR-206-3p,mmu-miR-214-3p,mmu-miR-214-5p,mmu-miR-221-3p,mmu-miR-23a-3p,mmu-miR-23b-3p,mmu-miR-27a-3p,mmu-miR-29b-3p,mmu-miR-31-3p,mmu-miR-31-5p,mmu-…	0.00029955841320155	0.00445559405581765
SUMOylation of transcription cofactors	38	29	35	mmu-miR-103-3p,mmu-miR-106b-3p,mmu-miR-107-3p,mmu-miR-125a-3p,mmu-miR-132-3p,mmu-miR-133a-3p,mmu-miR-145a-3p,mmu-miR-146a-5p,mmu-miR-148b-3p,mmu-miR-151-3p,mmu-miR-181a-5p,mmu-miR-181b-5p,mmu-miR-181d-5p,mmu-miR-19a-3p,mmu-miR-206-3p,mmu-miR-214-3p,mmu-miR-221-3p,mmu-miR-23a-3p,mmu-miR-23b-3p,mmu-miR-27a-3p,mmu-miR-29b-3p,mmu-miR-31-3p,mmu-miR-31-5p,mmu-miR-322-5p,mmu-miR-329-3p,mmu-miR-342-3p,mm…	0.000303407812958517	0.00447255624280813
Metabolism of lipids	613	334	37	mmu-let-7b-3p,mmu-miR-103-3p,mmu-miR-106b-3p,mmu-miR-107-3p,mmu-miR-125a-3p,mmu-miR-132-3p,mmu-miR-133a-3p,mmu-miR-145a-3p,mmu-miR-146a-5p,mmu-miR-148b-3p,mmu-miR-151-3p,mmu-miR-181a-5p,mmu-miR-181b-5p,mmu-miR-181d-5p,mmu-miR-192-5p,mmu-miR-19a-3p,mmu-miR-206-3p,mmu-miR-214-3p,mmu-miR-214-5p,mmu-miR-221-3p,mmu-miR-23a-3p,mmu-miR-23b-3p,mmu-miR-27a-3p,mmu-miR-29b-3p,mmu-miR-31-3p,mmu-miR-31-5p,mmu…	0.00031218277021784	0.00456118366043942
mRNA 3'-end processing	58	41	26	mmu-miR-125a-3p,mmu-miR-133a-3p,mmu-miR-145a-3p,mmu-miR-146a-5p,mmu-miR-181a-5p,mmu-miR-181b-5p,mmu-miR-181d-5p,mmu-miR-192-5p,mmu-miR-19a-3p,mmu-miR-206-3p,mmu-miR-214-3p,mmu-miR-221-3p,mmu-miR-23a-3p,mmu-miR-23b-3p,mmu-miR-27a-3p,mmu-miR-29b-3p,mmu-miR-31-3p,mmu-miR-31-5p,mmu-miR-322-5p,mmu-miR-342-3p,mmu-miR-449a-5p,mmu-miR-467c-5p,mmu-miR-486a-5p,mmu-miR-532-5p,mmu-miR-92a-3p,mmu-miR-92b-3p	0.000323394935149616	0.00468355296431592
Extra-nuclear estrogen signaling	70	48	35	mmu-let-7b-3p,mmu-miR-103-3p,mmu-miR-106b-3p,mmu-miR-107-3p,mmu-miR-125a-3p,mmu-miR-132-3p,mmu-miR-133a-3p,mmu-miR-145a-3p,mmu-miR-146a-5p,mmu-miR-148b-3p,mmu-miR-181a-5p,mmu-miR-181b-5p,mmu-miR-181d-5p,mmu-miR-192-5p,mmu-miR-19a-3p,mmu-miR-206-3p,mmu-miR-214-5p,mmu-miR-221-3p,mmu-miR-23a-3p,mmu-miR-23b-3p,mmu-miR-27a-3p,mmu-miR-29b-3p,mmu-miR-31-5p,mmu-miR-322-5p,mmu-miR-342-3p,mmu-miR-34b-5p,mm…	0.000327055934896871	0.00469538563925855
LDL clearance	18	16	28	mmu-miR-103-3p,mmu-miR-107-3p,mmu-miR-125a-3p,mmu-miR-132-3p,mmu-miR-133a-3p,mmu-miR-145a-3p,mmu-miR-146a-5p,mmu-miR-148b-3p,mmu-miR-151-3p,mmu-miR-181a-5p,mmu-miR-181b-5p,mmu-miR-192-5p,mmu-miR-19a-3p,mmu-miR-206-3p,mmu-miR-214-3p,mmu-miR-23a-3p,mmu-miR-23b-3p,mmu-miR-27a-3p,mmu-miR-29b-3p,mmu-miR-31-5p,mmu-miR-322-5p,mmu-miR-449a-5p,mmu-miR-467c-5p,mmu-miR-486a-5p,mmu-miR-574-5p,mmu-miR-673-5p,…	0.000333695307287167	0.00474940476147511
TGF-beta receptor signaling activates SMADs	24	20	29	mmu-miR-103-3p,mmu-miR-106b-3p,mmu-miR-107-3p,mmu-miR-125a-3p,mmu-miR-132-3p,mmu-miR-133a-3p,mmu-miR-145a-3p,mmu-miR-146a-5p,mmu-miR-181a-5p,mmu-miR-181b-5p,mmu-miR-181d-5p,mmu-miR-19a-3p,mmu-miR-206-3p,mmu-miR-214-3p,mmu-miR-221-3p,mmu-miR-23a-3p,mmu-miR-23b-3p,mmu-miR-27a-3p,mmu-miR-29b-3p,mmu-miR-31-3p,mmu-miR-31-5p,mmu-miR-322-5p,mmu-miR-342-3p,mmu-miR-449a-5p,mmu-miR-467c-5p,mmu-miR-532-5p,m…	0.000352174115991417	0.00496956808121222
Regulation of TP53 Degradation	35	27	28	mmu-miR-125a-3p,mmu-miR-132-3p,mmu-miR-133a-3p,mmu-miR-145a-3p,mmu-miR-148b-3p,mmu-miR-181a-5p,mmu-miR-181b-5p,mmu-miR-181d-5p,mmu-miR-19a-3p,mmu-miR-206-3p,mmu-miR-221-3p,mmu-miR-23a-3p,mmu-miR-23b-3p,mmu-miR-27a-3p,mmu-miR-29b-3p,mmu-miR-31-3p,mmu-miR-31-5p,mmu-miR-322-5p,mmu-miR-323-3p,mmu-miR-342-3p,mmu-miR-449a-5p,mmu-miR-467c-5p,mmu-miR-486a-5p,mmu-miR-501-3p,mmu-miR-532-5p,mmu-miR-574-5p,m…	0.000362521593895679	0.00502960631530895
Regulation of TP53 Expression and Degradation	35	27	28	mmu-miR-125a-3p,mmu-miR-132-3p,mmu-miR-133a-3p,mmu-miR-145a-3p,mmu-miR-148b-3p,mmu-miR-181a-5p,mmu-miR-181b-5p,mmu-miR-181d-5p,mmu-miR-19a-3p,mmu-miR-206-3p,mmu-miR-221-3p,mmu-miR-23a-3p,mmu-miR-23b-3p,mmu-miR-27a-3p,mmu-miR-29b-3p,mmu-miR-31-3p,mmu-miR-31-5p,mmu-miR-322-5p,mmu-miR-323-3p,mmu-miR-342-3p,mmu-miR-449a-5p,mmu-miR-467c-5p,mmu-miR-486a-5p,mmu-miR-501-3p,mmu-miR-532-5p,mmu-miR-574-5p,m…	0.000362521593895679	0.00502960631530895
Mitotic Anaphase	231	136	39	mmu-let-7b-3p,mmu-let-7d-3p,mmu-miR-103-3p,mmu-miR-106b-3p,mmu-miR-107-3p,mmu-miR-125a-3p,mmu-miR-132-3p,mmu-miR-133a-3p,mmu-miR-145a-3p,mmu-miR-146a-5p,mmu-miR-148b-3p,mmu-miR-181a-5p,mmu-miR-181b-5p,mmu-miR-181d-5p,mmu-miR-192-5p,mmu-miR-19a-3p,mmu-miR-206-3p,mmu-miR-214-3p,mmu-miR-214-5p,mmu-miR-221-3p,mmu-miR-23a-3p,mmu-miR-23b-3p,mmu-miR-27a-3p,mmu-miR-29b-3p,mmu-miR-31-3p,mmu-miR-31-5p,mmu-…	0.000376876657387899	0.00518519467789518
M Phase	415	232	40	mmu-let-7b-3p,mmu-let-7d-3p,mmu-miR-103-3p,mmu-miR-106b-3p,mmu-miR-107-3p,mmu-miR-125a-3p,mmu-miR-132-3p,mmu-miR-133a-3p,mmu-miR-145a-3p,mmu-miR-146a-5p,mmu-miR-148b-3p,mmu-miR-181a-5p,mmu-miR-181b-5p,mmu-miR-181d-5p,mmu-miR-192-5p,mmu-miR-19a-3p,mmu-miR-206-3p,mmu-miR-214-3p,mmu-miR-214-5p,mmu-miR-221-3p,mmu-miR-23a-3p,mmu-miR-23b-3p,mmu-miR-27a-3p,mmu-miR-29b-3p,mmu-miR-31-3p,mmu-miR-31-5p,mmu-…	0.000391062858844245	0.00533590727232933
Deadenylation-dependent mRNA decay	55	39	33	mmu-miR-103-3p,mmu-miR-106b-3p,mmu-miR-107-3p,mmu-miR-125a-3p,mmu-miR-132-3p,mmu-miR-133a-3p,mmu-miR-145a-3p,mmu-miR-146a-5p,mmu-miR-148b-3p,mmu-miR-181a-5p,mmu-miR-181b-5p,mmu-miR-181d-5p,mmu-miR-192-5p,mmu-miR-19a-3p,mmu-miR-206-3p,mmu-miR-214-3p,mmu-miR-221-3p,mmu-miR-23a-3p,mmu-miR-23b-3p,mmu-miR-27a-3p,mmu-miR-29b-3p,mmu-miR-31-3p,mmu-miR-31-5p,mmu-miR-322-5p,mmu-miR-342-3p,mmu-miR-369-3p,mm…	0.00040734964288444	0.00551257590493615
RNA Polymerase II Transcription Termination	67	46	27	mmu-miR-125a-3p,mmu-miR-132-3p,mmu-miR-133a-3p,mmu-miR-145a-3p,mmu-miR-146a-5p,mmu-miR-181a-5p,mmu-miR-181b-5p,mmu-miR-181d-5p,mmu-miR-192-5p,mmu-miR-19a-3p,mmu-miR-206-3p,mmu-miR-214-3p,mmu-miR-221-3p,mmu-miR-23a-3p,mmu-miR-23b-3p,mmu-miR-27a-3p,mmu-miR-29b-3p,mmu-miR-31-3p,mmu-miR-31-5p,mmu-miR-322-5p,mmu-miR-342-3p,mmu-miR-449a-5p,mmu-miR-467c-5p,mmu-miR-486a-5p,mmu-miR-532-5p,mmu-miR-92a-3p,m…	0.000414864898050906	0.00556863371286216
Platelet activation, signaling and aggregation	258	150	35	mmu-let-7b-3p,mmu-miR-103-3p,mmu-miR-106b-3p,mmu-miR-107-3p,mmu-miR-125a-3p,mmu-miR-132-3p,mmu-miR-133a-3p,mmu-miR-145a-3p,mmu-miR-146a-5p,mmu-miR-148b-3p,mmu-miR-151-3p,mmu-miR-181a-5p,mmu-miR-181b-5p,mmu-miR-181d-5p,mmu-miR-192-5p,mmu-miR-19a-3p,mmu-miR-206-3p,mmu-miR-214-3p,mmu-miR-214-5p,mmu-miR-221-3p,mmu-miR-23a-3p,mmu-miR-23b-3p,mmu-miR-27a-3p,mmu-miR-29b-3p,mmu-miR-31-3p,mmu-miR-31-5p,mmu…	0.000430064966981131	0.00572610693940199
Chromatin modifying enzymes	213	126	39	mmu-let-7b-3p,mmu-miR-103-3p,mmu-miR-106b-3p,mmu-miR-107-3p,mmu-miR-125a-3p,mmu-miR-132-3p,mmu-miR-133a-3p,mmu-miR-145a-3p,mmu-miR-146a-5p,mmu-miR-148b-3p,mmu-miR-151-3p,mmu-miR-181a-5p,mmu-miR-181b-5p,mmu-miR-181d-5p,mmu-miR-192-5p,mmu-miR-19a-3p,mmu-miR-206-3p,mmu-miR-214-3p,mmu-miR-214-5p,mmu-miR-221-3p,mmu-miR-23a-3p,mmu-miR-23b-3p,mmu-miR-27a-3p,mmu-miR-29b-3p,mmu-miR-31-3p,mmu-miR-31-5p,mmu…	0.000466448832861082	0.00611196050042576
Chromatin organization	213	126	39	mmu-let-7b-3p,mmu-miR-103-3p,mmu-miR-106b-3p,mmu-miR-107-3p,mmu-miR-125a-3p,mmu-miR-132-3p,mmu-miR-133a-3p,mmu-miR-145a-3p,mmu-miR-146a-5p,mmu-miR-148b-3p,mmu-miR-151-3p,mmu-miR-181a-5p,mmu-miR-181b-5p,mmu-miR-181d-5p,mmu-miR-192-5p,mmu-miR-19a-3p,mmu-miR-206-3p,mmu-miR-214-3p,mmu-miR-214-5p,mmu-miR-221-3p,mmu-miR-23a-3p,mmu-miR-23b-3p,mmu-miR-27a-3p,mmu-miR-29b-3p,mmu-miR-31-3p,mmu-miR-31-5p,mmu…	0.000466448832861082	0.00611196050042576
Regulation of TP53 Activity through Acetylation	29	23	26	mmu-let-7b-3p,mmu-miR-106b-3p,mmu-miR-125a-3p,mmu-miR-132-3p,mmu-miR-133a-3p,mmu-miR-145a-3p,mmu-miR-181a-5p,mmu-miR-181b-5p,mmu-miR-181d-5p,mmu-miR-192-5p,mmu-miR-19a-3p,mmu-miR-206-3p,mmu-miR-214-3p,mmu-miR-221-3p,mmu-miR-23a-3p,mmu-miR-23b-3p,mmu-miR-27a-3p,mmu-miR-29b-3p,mmu-miR-31-5p,mmu-miR-322-5p,mmu-miR-449a-5p,mmu-miR-467c-5p,mmu-miR-486a-5p,mmu-miR-532-5p,mmu-miR-92a-3p,mmu-miR-92b-3p	0.000497385941288928	0.00646601723675606
Pyruvate metabolism and Citric Acid (TCA) cycle	52	37	30	mmu-miR-103-3p,mmu-miR-106b-3p,mmu-miR-107-3p,mmu-miR-125a-3p,mmu-miR-132-3p,mmu-miR-133a-3p,mmu-miR-145a-3p,mmu-miR-146a-5p,mmu-miR-148b-3p,mmu-miR-151-3p,mmu-miR-181a-5p,mmu-miR-181b-5p,mmu-miR-181d-5p,mmu-miR-19a-3p,mmu-miR-206-3p,mmu-miR-214-3p,mmu-miR-221-3p,mmu-miR-23a-3p,mmu-miR-23b-3p,mmu-miR-27a-3p,mmu-miR-29b-3p,mmu-miR-31-3p,mmu-miR-31-5p,mmu-miR-322-5p,mmu-miR-449a-5p,mmu-miR-486a-5p,…	0.000512850655427969	0.0066149721258717
Transport of Mature Transcript to Cytoplasm	85	56	28	mmu-miR-103-3p,mmu-miR-107-3p,mmu-miR-125a-3p,mmu-miR-132-3p,mmu-miR-133a-3p,mmu-miR-145a-3p,mmu-miR-146a-5p,mmu-miR-181a-5p,mmu-miR-181b-5p,mmu-miR-181d-5p,mmu-miR-19a-3p,mmu-miR-206-3p,mmu-miR-214-3p,mmu-miR-221-3p,mmu-miR-23a-3p,mmu-miR-23b-3p,mmu-miR-27a-3p,mmu-miR-29b-3p,mmu-miR-31-3p,mmu-miR-31-5p,mmu-miR-322-5p,mmu-miR-342-3p,mmu-miR-449a-5p,mmu-miR-486a-5p,mmu-miR-532-5p,mmu-miR-574-5p,mm…	0.000533843684419931	0.00683237149594811
Cell death signalling via NRAGE, NRIF and NADE	71	48	31	mmu-miR-103-3p,mmu-miR-107-3p,mmu-miR-125a-3p,mmu-miR-132-3p,mmu-miR-133a-3p,mmu-miR-145a-3p,mmu-miR-146a-5p,mmu-miR-148b-3p,mmu-miR-151-3p,mmu-miR-181a-5p,mmu-miR-181b-5p,mmu-miR-181d-5p,mmu-miR-19a-3p,mmu-miR-206-3p,mmu-miR-214-3p,mmu-miR-221-3p,mmu-miR-23a-3p,mmu-miR-23b-3p,mmu-miR-27a-3p,mmu-miR-29b-3p,mmu-miR-31-3p,mmu-miR-31-5p,mmu-miR-322-5p,mmu-miR-342-3p,mmu-miR-449a-5p,mmu-miR-467c-5p,m…	0.000544771318222364	0.00691859574142402
Calcineurin activates NFAT	10	10	19	mmu-miR-133a-3p,mmu-miR-145a-3p,mmu-miR-181a-5p,mmu-miR-181b-5p,mmu-miR-181d-5p,mmu-miR-19a-3p,mmu-miR-206-3p,mmu-miR-214-3p,mmu-miR-221-3p,mmu-miR-27a-3p,mmu-miR-29b-3p,mmu-miR-31-5p,mmu-miR-322-5p,mmu-miR-449a-5p,mmu-miR-467c-5p,mmu-miR-486a-5p,mmu-miR-532-5p,mmu-miR-92a-3p,mmu-miR-92b-3p	0.000610272616813986	0.00757563977714203
SEMA3A-Plexin repulsion signaling by inhibiting Integrin adhesion	10	10	22	mmu-miR-103-3p,mmu-miR-107-3p,mmu-miR-125a-3p,mmu-miR-133a-3p,mmu-miR-145a-3p,mmu-miR-181a-5p,mmu-miR-181b-5p,mmu-miR-192-5p,mmu-miR-19a-3p,mmu-miR-206-3p,mmu-miR-23a-3p,mmu-miR-23b-3p,mmu-miR-27a-3p,mmu-miR-29b-3p,mmu-miR-31-3p,mmu-miR-31-5p,mmu-miR-322-5p,mmu-miR-449a-5p,mmu-miR-486a-5p,mmu-miR-532-5p,mmu-miR-574-5p,mmu-miR-92a-3p	0.000610272616813986	0.00757563977714203
Cohesin Loading onto Chromatin	10	10	20	mmu-miR-125a-3p,mmu-miR-132-3p,mmu-miR-133a-3p,mmu-miR-145a-3p,mmu-miR-181a-5p,mmu-miR-181b-5p,mmu-miR-181d-5p,mmu-miR-19a-3p,mmu-miR-206-3p,mmu-miR-23a-3p,mmu-miR-23b-3p,mmu-miR-27a-3p,mmu-miR-29b-3p,mmu-miR-31-3p,mmu-miR-31-5p,mmu-miR-322-5p,mmu-miR-532-5p,mmu-miR-574-5p,mmu-miR-92a-3p,mmu-miR-92b-3p	0.000610272616813986	0.00757563977714203
RNA polymerase II transcribes snRNA genes	73	49	28	mmu-miR-103-3p,mmu-miR-106b-3p,mmu-miR-107-3p,mmu-miR-125a-3p,mmu-miR-132-3p,mmu-miR-133a-3p,mmu-miR-145a-3p,mmu-miR-146a-5p,mmu-miR-151-3p,mmu-miR-181a-5p,mmu-miR-181b-5p,mmu-miR-181d-5p,mmu-miR-19a-3p,mmu-miR-206-3p,mmu-miR-214-3p,mmu-miR-221-3p,mmu-miR-23a-3p,mmu-miR-23b-3p,mmu-miR-27a-3p,mmu-miR-29b-3p,mmu-miR-31-3p,mmu-miR-31-5p,mmu-miR-322-5p,mmu-miR-449a-5p,mmu-miR-486a-5p,mmu-miR-532-5p,m…	0.000616939209433529	0.0076012435430952
Beta-catenin phosphorylation cascade	17	15	27	mmu-miR-125a-3p,mmu-miR-132-3p,mmu-miR-133a-3p,mmu-miR-145a-3p,mmu-miR-146a-5p,mmu-miR-148b-3p,mmu-miR-181a-5p,mmu-miR-181b-5p,mmu-miR-181d-5p,mmu-miR-19a-3p,mmu-miR-206-3p,mmu-miR-221-3p,mmu-miR-23a-3p,mmu-miR-23b-3p,mmu-miR-27a-3p,mmu-miR-29b-3p,mmu-miR-31-3p,mmu-miR-31-5p,mmu-miR-322-5p,mmu-miR-342-3p,mmu-miR-449a-5p,mmu-miR-467c-5p,mmu-miR-486a-5p,mmu-miR-501-3p,mmu-miR-532-5p,mmu-miR-92a-3p,…	0.000626559330822542	0.00760624599402953
Signaling by Hippo	17	15	26	mmu-miR-103-3p,mmu-miR-106b-3p,mmu-miR-107-3p,mmu-miR-125a-3p,mmu-miR-132-3p,mmu-miR-133a-3p,mmu-miR-145a-3p,mmu-miR-148b-3p,mmu-miR-181a-5p,mmu-miR-181b-5p,mmu-miR-181d-5p,mmu-miR-19a-3p,mmu-miR-206-3p,mmu-miR-221-3p,mmu-miR-27a-3p,mmu-miR-29b-3p,mmu-miR-31-3p,mmu-miR-31-5p,mmu-miR-322-5p,mmu-miR-342-3p,mmu-miR-449a-5p,mmu-miR-486a-5p,mmu-miR-532-5p,mmu-miR-574-5p,mmu-miR-92a-3p,mmu-miR-92b-3p	0.000626559330822542	0.00760624599402953
Cargo trafficking to the periciliary membrane	49	35	29	mmu-let-7b-3p,mmu-miR-103-3p,mmu-miR-106b-3p,mmu-miR-107-3p,mmu-miR-125a-3p,mmu-miR-132-3p,mmu-miR-133a-3p,mmu-miR-145a-3p,mmu-miR-146a-5p,mmu-miR-148b-3p,mmu-miR-181a-5p,mmu-miR-181b-5p,mmu-miR-181d-5p,mmu-miR-19a-3p,mmu-miR-206-3p,mmu-miR-214-3p,mmu-miR-221-3p,mmu-miR-23a-3p,mmu-miR-23b-3p,mmu-miR-27a-3p,mmu-miR-29b-3p,mmu-miR-31-3p,mmu-miR-31-5p,mmu-miR-322-5p,mmu-miR-376c-3p,mmu-miR-532-5p,mm…	0.000645275000983392	0.0077762702673254
Signaling by ERBB2	44	32	26	mmu-miR-103-3p,mmu-miR-107-3p,mmu-miR-125a-3p,mmu-miR-132-3p,mmu-miR-133a-3p,mmu-miR-145a-3p,mmu-miR-181a-5p,mmu-miR-181b-5p,mmu-miR-181d-5p,mmu-miR-19a-3p,mmu-miR-206-3p,mmu-miR-221-3p,mmu-miR-23a-3p,mmu-miR-23b-3p,mmu-miR-27a-3p,mmu-miR-29b-3p,mmu-miR-31-3p,mmu-miR-31-5p,mmu-miR-322-5p,mmu-miR-449a-5p,mmu-miR-467c-5p,mmu-miR-486a-5p,mmu-miR-532-5p,mmu-miR-543-3p,mmu-miR-92a-3p,mmu-miR-92b-3p	0.000658125974079873	0.00787366654497007
COPI-dependent Golgi-to-ER retrograde traffic	98	63	31	mmu-miR-103-3p,mmu-miR-106b-3p,mmu-miR-107-3p,mmu-miR-125a-3p,mmu-miR-133a-3p,mmu-miR-145a-3p,mmu-miR-146a-5p,mmu-miR-148b-3p,mmu-miR-181a-5p,mmu-miR-181b-5p,mmu-miR-181d-5p,mmu-miR-192-5p,mmu-miR-19a-3p,mmu-miR-206-3p,mmu-miR-214-3p,mmu-miR-221-3p,mmu-miR-23a-3p,mmu-miR-23b-3p,mmu-miR-27a-3p,mmu-miR-29b-3p,mmu-miR-31-3p,mmu-miR-31-5p,mmu-miR-322-5p,mmu-miR-376c-3p,mmu-miR-449a-5p,mmu-miR-467c-5p…	0.000668239801713617	0.00788090714919382
Plasma lipoprotein assembly, remodeling, and clearance	61	42	32	mmu-let-7b-3p,mmu-miR-103-3p,mmu-miR-107-3p,mmu-miR-125a-3p,mmu-miR-132-3p,mmu-miR-133a-3p,mmu-miR-145a-3p,mmu-miR-146a-5p,mmu-miR-148b-3p,mmu-miR-151-3p,mmu-miR-181a-5p,mmu-miR-181b-5p,mmu-miR-181d-5p,mmu-miR-192-5p,mmu-miR-19a-3p,mmu-miR-206-3p,mmu-miR-214-3p,mmu-miR-221-3p,mmu-miR-23a-3p,mmu-miR-23b-3p,mmu-miR-27a-3p,mmu-miR-29b-3p,mmu-miR-31-5p,mmu-miR-322-5p,mmu-miR-449a-5p,mmu-miR-467c-5p,m…	0.000668278013862589	0.00788090714919382
Synthesis of active ubiquitin: roles of E1 and E2 enzymes	31	24	32	mmu-miR-103-3p,mmu-miR-125a-3p,mmu-miR-132-3p,mmu-miR-133a-3p,mmu-miR-145a-3p,mmu-miR-146a-5p,mmu-miR-148b-3p,mmu-miR-181a-5p,mmu-miR-181b-5p,mmu-miR-181d-5p,mmu-miR-192-5p,mmu-miR-19a-3p,mmu-miR-206-3p,mmu-miR-214-3p,mmu-miR-221-3p,mmu-miR-23a-3p,mmu-miR-23b-3p,mmu-miR-27a-3p,mmu-miR-29b-3p,mmu-miR-31-3p,mmu-miR-31-5p,mmu-miR-322-5p,mmu-miR-323-3p,mmu-miR-342-3p,mmu-miR-369-3p,mmu-miR-449a-5p,mm…	0.00071015875993861	0.00831540505431663
TCF dependent signaling in response to WNT	153	93	36	mmu-let-7b-3p,mmu-let-7d-3p,mmu-miR-103-3p,mmu-miR-106b-3p,mmu-miR-107-3p,mmu-miR-125a-3p,mmu-miR-132-3p,mmu-miR-133a-3p,mmu-miR-145a-3p,mmu-miR-146a-5p,mmu-miR-148b-3p,mmu-miR-181a-5p,mmu-miR-181b-5p,mmu-miR-181d-5p,mmu-miR-192-5p,mmu-miR-19a-3p,mmu-miR-206-3p,mmu-miR-214-3p,mmu-miR-221-3p,mmu-miR-23a-3p,mmu-miR-23b-3p,mmu-miR-27a-3p,mmu-miR-29b-3p,mmu-miR-31-3p,mmu-miR-31-5p,mmu-miR-322-5p,mmu-…	0.00072993212832634	0.00848674608356892
Signaling by Interleukins	268	154	37	mmu-let-7b-3p,mmu-let-7d-3p,mmu-miR-103-3p,mmu-miR-106b-3p,mmu-miR-107-3p,mmu-miR-125a-3p,mmu-miR-132-3p,mmu-miR-133a-3p,mmu-miR-145a-3p,mmu-miR-146a-5p,mmu-miR-148b-3p,mmu-miR-151-3p,mmu-miR-181a-5p,mmu-miR-181b-5p,mmu-miR-181d-5p,mmu-miR-192-5p,mmu-miR-19a-3p,mmu-miR-206-3p,mmu-miR-214-3p,mmu-miR-221-3p,mmu-miR-23a-3p,mmu-miR-23b-3p,mmu-miR-27a-3p,mmu-miR-29b-3p,mmu-miR-31-3p,mmu-miR-31-5p,mmu-…	0.000748951358465693	0.0086469838659221
p75 NTR receptor-mediated signalling	86	56	32	mmu-miR-103-3p,mmu-miR-106b-3p,mmu-miR-107-3p,mmu-miR-125a-3p,mmu-miR-132-3p,mmu-miR-133a-3p,mmu-miR-145a-3p,mmu-miR-146a-5p,mmu-miR-148b-3p,mmu-miR-151-3p,mmu-miR-181a-5p,mmu-miR-181b-5p,mmu-miR-181d-5p,mmu-miR-19a-3p,mmu-miR-206-3p,mmu-miR-214-3p,mmu-miR-221-3p,mmu-miR-23a-3p,mmu-miR-23b-3p,mmu-miR-27a-3p,mmu-miR-29b-3p,mmu-miR-31-3p,mmu-miR-31-5p,mmu-miR-322-5p,mmu-miR-342-3p,mmu-miR-449a-5p,m…	0.000824401592270513	0.00945199325582373
Pyruvate metabolism	28	22	27	mmu-miR-106b-3p,mmu-miR-125a-3p,mmu-miR-133a-3p,mmu-miR-145a-3p,mmu-miR-146a-5p,mmu-miR-148b-3p,mmu-miR-151-3p,mmu-miR-181a-5p,mmu-miR-181b-5p,mmu-miR-181d-5p,mmu-miR-19a-3p,mmu-miR-206-3p,mmu-miR-214-3p,mmu-miR-221-3p,mmu-miR-23a-3p,mmu-miR-23b-3p,mmu-miR-27a-3p,mmu-miR-29b-3p,mmu-miR-31-3p,mmu-miR-31-5p,mmu-miR-322-5p,mmu-miR-449a-5p,mmu-miR-486a-5p,mmu-miR-532-5p,mmu-miR-574-5p,mmu-miR-92a-3p,…	0.000837461177415645	0.00953550623388434
Mitotic G2-G2/M phases	189	112	38	mmu-let-7b-3p,mmu-let-7d-3p,mmu-miR-103-3p,mmu-miR-106b-3p,mmu-miR-107-3p,mmu-miR-125a-3p,mmu-miR-127-3p,mmu-miR-132-3p,mmu-miR-133a-3p,mmu-miR-145a-3p,mmu-miR-146a-5p,mmu-miR-148b-3p,mmu-miR-181a-5p,mmu-miR-181b-5p,mmu-miR-181d-5p,mmu-miR-192-5p,mmu-miR-19a-3p,mmu-miR-206-3p,mmu-miR-214-3p,mmu-miR-214-5p,mmu-miR-221-3p,mmu-miR-23a-3p,mmu-miR-23b-3p,mmu-miR-27a-3p,mmu-miR-29b-3p,mmu-miR-31-3p,mmu…	0.000860098220455061	0.00972617919158428
SMAD2/SMAD3:SMAD4 heterotrimer regulates transcription	25	20	26	mmu-miR-106b-3p,mmu-miR-132-3p,mmu-miR-133a-3p,mmu-miR-145a-3p,mmu-miR-146a-5p,mmu-miR-148b-3p,mmu-miR-181a-5p,mmu-miR-181b-5p,mmu-miR-181d-5p,mmu-miR-19a-3p,mmu-miR-206-3p,mmu-miR-214-3p,mmu-miR-221-3p,mmu-miR-23a-3p,mmu-miR-23b-3p,mmu-miR-27a-3p,mmu-miR-29b-3p,mmu-miR-31-3p,mmu-miR-31-5p,mmu-miR-322-5p,mmu-miR-449a-5p,mmu-miR-486a-5p,mmu-miR-532-5p,mmu-miR-574-5p,mmu-miR-92a-3p,mmu-miR-92b-3p	0.000968660594253171	0.010805801629135
JNK (c-Jun kinases) phosphorylation and activation mediated by activated human TAK1	25	20	28	mmu-miR-106b-3p,mmu-miR-125a-3p,mmu-miR-132-3p,mmu-miR-133a-3p,mmu-miR-145a-3p,mmu-miR-146a-5p,mmu-miR-151-3p,mmu-miR-181a-5p,mmu-miR-181b-5p,mmu-miR-181d-5p,mmu-miR-192-5p,mmu-miR-19a-3p,mmu-miR-206-3p,mmu-miR-214-3p,mmu-miR-221-3p,mmu-miR-23a-3p,mmu-miR-23b-3p,mmu-miR-27a-3p,mmu-miR-29b-3p,mmu-miR-31-5p,mmu-miR-322-5p,mmu-miR-449a-5p,mmu-miR-467c-5p,mmu-miR-486a-5p,mmu-miR-532-5p,mmu-miR-574-5p…	0.000968660594253171	0.010805801629135
ERKs are inactivated	13	12	23	mmu-miR-125a-3p,mmu-miR-132-3p,mmu-miR-133a-3p,mmu-miR-145a-3p,mmu-miR-148b-3p,mmu-miR-151-3p,mmu-miR-181a-5p,mmu-miR-181b-5p,mmu-miR-181d-5p,mmu-miR-19a-3p,mmu-miR-206-3p,mmu-miR-221-3p,mmu-miR-23a-3p,mmu-miR-23b-3p,mmu-miR-27a-3p,mmu-miR-29b-3p,mmu-miR-31-5p,mmu-miR-322-5p,mmu-miR-342-3p,mmu-miR-34b-5p,mmu-miR-467c-5p,mmu-miR-92a-3p,mmu-miR-92b-3p	0.0010096849302377	0.0110396676809433
Mitotic Telophase/Cytokinesis	13	12	20	mmu-miR-125a-3p,mmu-miR-132-3p,mmu-miR-133a-3p,mmu-miR-145a-3p,mmu-miR-181a-5p,mmu-miR-181b-5p,mmu-miR-181d-5p,mmu-miR-19a-3p,mmu-miR-206-3p,mmu-miR-23a-3p,mmu-miR-23b-3p,mmu-miR-27a-3p,mmu-miR-29b-3p,mmu-miR-31-3p,mmu-miR-31-5p,mmu-miR-322-5p,mmu-miR-532-5p,mmu-miR-574-5p,mmu-miR-92a-3p,mmu-miR-92b-3p	0.0010096849302377	0.0110396676809433
Glutamate and glutamine metabolism	13	12	24	mmu-miR-125a-3p,mmu-miR-133a-3p,mmu-miR-146a-5p,mmu-miR-148b-3p,mmu-miR-151-3p,mmu-miR-181a-5p,mmu-miR-181b-5p,mmu-miR-181d-5p,mmu-miR-19a-3p,mmu-miR-206-3p,mmu-miR-221-3p,mmu-miR-23a-3p,mmu-miR-23b-3p,mmu-miR-29b-3p,mmu-miR-31-3p,mmu-miR-31-5p,mmu-miR-322-5p,mmu-miR-323-3p,mmu-miR-449a-5p,mmu-miR-486a-5p,mmu-miR-532-5p,mmu-miR-574-5p,mmu-miR-92a-3p,mmu-miR-92b-3p	0.0010096849302377	0.0110396676809433
Formation of Incision Complex in GG-NER	43	31	28	mmu-miR-103-3p,mmu-miR-106b-3p,mmu-miR-107-3p,mmu-miR-125a-3p,mmu-miR-133a-3p,mmu-miR-145a-3p,mmu-miR-181a-5p,mmu-miR-181b-5p,mmu-miR-181d-5p,mmu-miR-19a-3p,mmu-miR-206-3p,mmu-miR-214-3p,mmu-miR-221-3p,mmu-miR-23a-3p,mmu-miR-23b-3p,mmu-miR-27a-3p,mmu-miR-29b-3p,mmu-miR-31-3p,mmu-miR-31-5p,mmu-miR-322-5p,mmu-miR-329-3p,mmu-miR-449a-5p,mmu-miR-486a-5p,mmu-miR-532-5p,mmu-miR-574-5p,mmu-miR-673-5p,mm…	0.00101883837839198	0.011066461596876
Downregulation of SMAD2/3:SMAD4 transcriptional activity	22	18	30	mmu-miR-103-3p,mmu-miR-106b-3p,mmu-miR-132-3p,mmu-miR-133a-3p,mmu-miR-145a-3p,mmu-miR-146a-5p,mmu-miR-148b-3p,mmu-miR-181a-5p,mmu-miR-181b-5p,mmu-miR-181d-5p,mmu-miR-19a-3p,mmu-miR-206-3p,mmu-miR-214-3p,mmu-miR-221-3p,mmu-miR-23a-3p,mmu-miR-23b-3p,mmu-miR-27a-3p,mmu-miR-29b-3p,mmu-miR-31-3p,mmu-miR-31-5p,mmu-miR-322-5p,mmu-miR-323-3p,mmu-miR-342-3p,mmu-miR-449a-5p,mmu-miR-486a-5p,mmu-miR-501-3p,m…	0.00108898212341055	0.0117510423905283
Regulation of HSF1-mediated heat shock response	69	46	33	mmu-miR-103-3p,mmu-miR-107-3p,mmu-miR-125a-3p,mmu-miR-132-3p,mmu-miR-133a-3p,mmu-miR-145a-3p,mmu-miR-146a-5p,mmu-miR-148b-3p,mmu-miR-181a-5p,mmu-miR-181b-5p,mmu-miR-181d-5p,mmu-miR-192-5p,mmu-miR-19a-3p,mmu-miR-206-3p,mmu-miR-214-3p,mmu-miR-221-3p,mmu-miR-23a-3p,mmu-miR-23b-3p,mmu-miR-27a-3p,mmu-miR-29b-3p,mmu-miR-31-3p,mmu-miR-31-5p,mmu-miR-322-5p,mmu-miR-329-3p,mmu-miR-342-3p,mmu-miR-34b-5p,mmu…	0.001122937433116	0.0120387642991851
Cargo recognition for clathrin-mediated endocytosis	103	65	35	mmu-let-7b-3p,mmu-miR-103-3p,mmu-miR-107-3p,mmu-miR-125a-3p,mmu-miR-132-3p,mmu-miR-133a-3p,mmu-miR-145a-3p,mmu-miR-146a-5p,mmu-miR-148b-3p,mmu-miR-151-3p,mmu-miR-181a-5p,mmu-miR-181b-5p,mmu-miR-181d-5p,mmu-miR-192-5p,mmu-miR-19a-3p,mmu-miR-206-3p,mmu-miR-214-3p,mmu-miR-221-3p,mmu-miR-23a-3p,mmu-miR-23b-3p,mmu-miR-27a-3p,mmu-miR-29b-3p,mmu-miR-31-3p,mmu-miR-31-5p,mmu-miR-322-5p,mmu-miR-329-3p,mmu-…	0.00114181623234597	0.012162184513569
Regulation of pyruvate dehydrogenase (PDH) complex	16	14	22	mmu-miR-106b-3p,mmu-miR-125a-3p,mmu-miR-133a-3p,mmu-miR-145a-3p,mmu-miR-146a-5p,mmu-miR-151-3p,mmu-miR-181a-5p,mmu-miR-181b-5p,mmu-miR-19a-3p,mmu-miR-206-3p,mmu-miR-214-3p,mmu-miR-221-3p,mmu-miR-23a-3p,mmu-miR-23b-3p,mmu-miR-27a-3p,mmu-miR-29b-3p,mmu-miR-31-5p,mmu-miR-322-5p,mmu-miR-449a-5p,mmu-miR-486a-5p,mmu-miR-532-5p,mmu-miR-574-5p	0.00116868306781921	0.0122380822694286
Signal transduction by L1	19	16	31	mmu-miR-103-3p,mmu-miR-107-3p,mmu-miR-125a-3p,mmu-miR-132-3p,mmu-miR-133a-3p,mmu-miR-145a-3p,mmu-miR-148b-3p,mmu-miR-181a-5p,mmu-miR-181b-5p,mmu-miR-181d-5p,mmu-miR-19a-3p,mmu-miR-206-3p,mmu-miR-214-3p,mmu-miR-221-3p,mmu-miR-23a-3p,mmu-miR-23b-3p,mmu-miR-27a-3p,mmu-miR-29b-3p,mmu-miR-31-3p,mmu-miR-31-5p,mmu-miR-322-5p,mmu-miR-329-3p,mmu-miR-34b-5p,mmu-miR-376b-5p,mmu-miR-449a-5p,mmu-miR-467c-5p,m…	0.00117117928441534	0.0122380822694286
Regulation of lipid metabolism by PPARalpha	16	14	27	mmu-let-7b-3p,mmu-miR-125a-3p,mmu-miR-132-3p,mmu-miR-133a-3p,mmu-miR-145a-3p,mmu-miR-146a-5p,mmu-miR-181a-5p,mmu-miR-181b-5p,mmu-miR-181d-5p,mmu-miR-19a-3p,mmu-miR-206-3p,mmu-miR-214-3p,mmu-miR-221-3p,mmu-miR-23a-3p,mmu-miR-23b-3p,mmu-miR-27a-3p,mmu-miR-29b-3p,mmu-miR-31-3p,mmu-miR-31-5p,mmu-miR-322-5p,mmu-miR-342-3p,mmu-miR-449a-5p,mmu-miR-486a-5p,mmu-miR-532-5p,mmu-miR-673-5p,mmu-miR-92a-3p,mmu…	0.00116868306781921	0.0122380822694286
CD28 co-stimulation	35	26	30	mmu-let-7b-3p,mmu-miR-103-3p,mmu-miR-107-3p,mmu-miR-125a-3p,mmu-miR-132-3p,mmu-miR-133a-3p,mmu-miR-145a-3p,mmu-miR-146a-5p,mmu-miR-148b-3p,mmu-miR-181a-5p,mmu-miR-181b-5p,mmu-miR-181d-5p,mmu-miR-19a-3p,mmu-miR-206-3p,mmu-miR-214-3p,mmu-miR-221-3p,mmu-miR-23a-3p,mmu-miR-23b-3p,mmu-miR-27a-3p,mmu-miR-29b-3p,mmu-miR-31-3p,mmu-miR-31-5p,mmu-miR-322-5p,mmu-miR-449a-5p,mmu-miR-467c-5p,mmu-miR-486a-5p,m…	0.00126270302402447	0.0131114634758767
CLEC7A (Dectin-1) induces NFAT activation	9	9	19	mmu-miR-133a-3p,mmu-miR-145a-3p,mmu-miR-181a-5p,mmu-miR-181b-5p,mmu-miR-181d-5p,mmu-miR-19a-3p,mmu-miR-206-3p,mmu-miR-214-3p,mmu-miR-221-3p,mmu-miR-27a-3p,mmu-miR-29b-3p,mmu-miR-31-5p,mmu-miR-322-5p,mmu-miR-449a-5p,mmu-miR-467c-5p,mmu-miR-486a-5p,mmu-miR-532-5p,mmu-miR-92a-3p,mmu-miR-92b-3p	0.00127996794609404	0.0131256340310637
Oxidative Stress Induced Senescence	40	29	31	mmu-let-7b-3p,mmu-miR-106b-3p,mmu-miR-125a-3p,mmu-miR-132-3p,mmu-miR-133a-3p,mmu-miR-145a-3p,mmu-miR-151-3p,mmu-miR-181a-5p,mmu-miR-181b-5p,mmu-miR-181d-5p,mmu-miR-192-5p,mmu-miR-19a-3p,mmu-miR-206-3p,mmu-miR-214-3p,mmu-miR-221-3p,mmu-miR-23a-3p,mmu-miR-23b-3p,mmu-miR-27a-3p,mmu-miR-29b-3p,mmu-miR-31-3p,mmu-miR-31-5p,mmu-miR-322-5p,mmu-miR-323-3p,mmu-miR-329-3p,mmu-miR-34b-5p,mmu-miR-449a-5p,mmu-…	0.001277810065662	0.0131256340310637
G2/M Transition	187	110	37	mmu-let-7b-3p,mmu-let-7d-3p,mmu-miR-103-3p,mmu-miR-106b-3p,mmu-miR-107-3p,mmu-miR-125a-3p,mmu-miR-127-3p,mmu-miR-132-3p,mmu-miR-133a-3p,mmu-miR-145a-3p,mmu-miR-146a-5p,mmu-miR-148b-3p,mmu-miR-181a-5p,mmu-miR-181b-5p,mmu-miR-181d-5p,mmu-miR-192-5p,mmu-miR-19a-3p,mmu-miR-206-3p,mmu-miR-214-3p,mmu-miR-214-5p,mmu-miR-221-3p,mmu-miR-23a-3p,mmu-miR-23b-3p,mmu-miR-27a-3p,mmu-miR-29b-3p,mmu-miR-31-3p,mmu…	0.00136839021247384	0.0139457545728044
Global Genome Nucleotide Excision Repair (GG-NER)	82	53	30	mmu-miR-103-3p,mmu-miR-106b-3p,mmu-miR-107-3p,mmu-miR-125a-3p,mmu-miR-132-3p,mmu-miR-133a-3p,mmu-miR-145a-3p,mmu-miR-148b-3p,mmu-miR-181a-5p,mmu-miR-181b-5p,mmu-miR-181d-5p,mmu-miR-19a-3p,mmu-miR-206-3p,mmu-miR-214-3p,mmu-miR-221-3p,mmu-miR-23a-3p,mmu-miR-23b-3p,mmu-miR-27a-3p,mmu-miR-29b-3p,mmu-miR-31-3p,mmu-miR-31-5p,mmu-miR-322-5p,mmu-miR-329-3p,mmu-miR-449a-5p,mmu-miR-486a-5p,mmu-miR-532-5p,m…	0.00145160906866656	0.0147031078059417
Regulation of TP53 Activity through Phosphorylation	91	58	32	mmu-let-7b-3p,mmu-miR-106b-3p,mmu-miR-125a-3p,mmu-miR-132-3p,mmu-miR-133a-3p,mmu-miR-145a-3p,mmu-miR-146a-5p,mmu-miR-148b-3p,mmu-miR-181a-5p,mmu-miR-181b-5p,mmu-miR-181d-5p,mmu-miR-192-5p,mmu-miR-19a-3p,mmu-miR-206-3p,mmu-miR-214-3p,mmu-miR-221-3p,mmu-miR-23a-3p,mmu-miR-23b-3p,mmu-miR-27a-3p,mmu-miR-29b-3p,mmu-miR-31-3p,mmu-miR-31-5p,mmu-miR-322-5p,mmu-miR-323-3p,mmu-miR-329-3p,mmu-miR-449a-5p,mm…	0.00146291340709024	0.0147272563116218
Regulation of PTEN gene transcription	42	30	28	mmu-let-7b-3p,mmu-miR-106b-3p,mmu-miR-125a-3p,mmu-miR-132-3p,mmu-miR-133a-3p,mmu-miR-145a-3p,mmu-miR-146a-5p,mmu-miR-181a-5p,mmu-miR-181b-5p,mmu-miR-181d-5p,mmu-miR-192-5p,mmu-miR-19a-3p,mmu-miR-206-3p,mmu-miR-214-3p,mmu-miR-221-3p,mmu-miR-23a-3p,mmu-miR-23b-3p,mmu-miR-27a-3p,mmu-miR-29b-3p,mmu-miR-31-3p,mmu-miR-31-5p,mmu-miR-322-5p,mmu-miR-449a-5p,mmu-miR-467c-5p,mmu-miR-486a-5p,mmu-miR-574-5p,m…	0.00156484121491062	0.0156578960352571
EPHB-mediated forward signaling	37	27	30	mmu-let-7b-3p,mmu-miR-103-3p,mmu-miR-106b-3p,mmu-miR-107-3p,mmu-miR-125a-3p,mmu-miR-132-3p,mmu-miR-133a-3p,mmu-miR-145a-3p,mmu-miR-146a-5p,mmu-miR-148b-3p,mmu-miR-181a-5p,mmu-miR-181b-5p,mmu-miR-181d-5p,mmu-miR-19a-3p,mmu-miR-206-3p,mmu-miR-214-3p,mmu-miR-221-3p,mmu-miR-23a-3p,mmu-miR-23b-3p,mmu-miR-27a-3p,mmu-miR-29b-3p,mmu-miR-31-3p,mmu-miR-31-5p,mmu-miR-322-5p,mmu-miR-449a-5p,mmu-miR-467c-5p,m…	0.0015997040213277	0.0158150379593535
NOD1/2 Signaling Pathway	37	27	28	mmu-miR-106b-3p,mmu-miR-125a-3p,mmu-miR-132-3p,mmu-miR-133a-3p,mmu-miR-145a-3p,mmu-miR-146a-5p,mmu-miR-151-3p,mmu-miR-181a-5p,mmu-miR-181b-5p,mmu-miR-181d-5p,mmu-miR-192-5p,mmu-miR-19a-3p,mmu-miR-206-3p,mmu-miR-221-3p,mmu-miR-23a-3p,mmu-miR-23b-3p,mmu-miR-27a-3p,mmu-miR-29b-3p,mmu-miR-31-3p,mmu-miR-31-5p,mmu-miR-322-5p,mmu-miR-449a-5p,mmu-miR-467c-5p,mmu-miR-486a-5p,mmu-miR-532-5p,mmu-miR-574-5p,…	0.0015997040213277	0.0158150379593535
PTEN Regulation	115	71	34	mmu-let-7b-3p,mmu-let-7d-3p,mmu-miR-103-3p,mmu-miR-106b-3p,mmu-miR-107-3p,mmu-miR-125a-3p,mmu-miR-132-3p,mmu-miR-133a-3p,mmu-miR-145a-3p,mmu-miR-146a-5p,mmu-miR-148b-3p,mmu-miR-181a-5p,mmu-miR-181b-5p,mmu-miR-181d-5p,mmu-miR-192-5p,mmu-miR-19a-3p,mmu-miR-206-3p,mmu-miR-214-3p,mmu-miR-221-3p,mmu-miR-23a-3p,mmu-miR-23b-3p,mmu-miR-27a-3p,mmu-miR-29b-3p,mmu-miR-31-3p,mmu-miR-31-5p,mmu-miR-322-5p,mmu-…	0.00165205917649616	0.0160444100023244
Myogenesis	24	19	28	mmu-let-7b-3p,mmu-miR-106b-3p,mmu-miR-107-3p,mmu-miR-125a-3p,mmu-miR-132-3p,mmu-miR-133a-3p,mmu-miR-145a-3p,mmu-miR-151-3p,mmu-miR-181a-5p,mmu-miR-181b-5p,mmu-miR-181d-5p,mmu-miR-192-5p,mmu-miR-19a-3p,mmu-miR-206-3p,mmu-miR-214-3p,mmu-miR-221-3p,mmu-miR-23a-3p,mmu-miR-23b-3p,mmu-miR-27a-3p,mmu-miR-29b-3p,mmu-miR-31-3p,mmu-miR-31-5p,mmu-miR-322-5p,mmu-miR-467c-5p,mmu-miR-486a-5p,mmu-miR-574-5p,mmu…	0.00164599723405841	0.0160444100023244
Formation of the beta-catenin:TCF transactivating complex	24	19	23	mmu-miR-125a-3p,mmu-miR-132-3p,mmu-miR-133a-3p,mmu-miR-145a-3p,mmu-miR-146a-5p,mmu-miR-181a-5p,mmu-miR-19a-3p,mmu-miR-206-3p,mmu-miR-214-3p,mmu-miR-221-3p,mmu-miR-23a-3p,mmu-miR-23b-3p,mmu-miR-27a-3p,mmu-miR-29b-3p,mmu-miR-31-3p,mmu-miR-31-5p,mmu-miR-322-5p,mmu-miR-329-3p,mmu-miR-449a-5p,mmu-miR-486a-5p,mmu-miR-532-5p,mmu-miR-92a-3p,mmu-miR-92b-3p	0.00164599723405841	0.0160444100023244
TNF signaling	44	31	33	mmu-miR-103-3p,mmu-miR-106b-3p,mmu-miR-107-3p,mmu-miR-125a-3p,mmu-miR-132-3p,mmu-miR-133a-3p,mmu-miR-145a-3p,mmu-miR-146a-5p,mmu-miR-148b-3p,mmu-miR-181a-5p,mmu-miR-181b-5p,mmu-miR-181d-5p,mmu-miR-192-5p,mmu-miR-19a-3p,mmu-miR-206-3p,mmu-miR-221-3p,mmu-miR-23a-3p,mmu-miR-23b-3p,mmu-miR-27a-3p,mmu-miR-29b-3p,mmu-miR-31-3p,mmu-miR-31-5p,mmu-miR-322-5p,mmu-miR-342-3p,mmu-miR-449a-5p,mmu-miR-467c-5p,…	0.00187899872713622	0.018141677769017
Nucleotide-binding domain, leucine rich repeat containing receptor (NLR) signaling pathways	51	35	35	mmu-let-7b-3p,mmu-miR-103-3p,mmu-miR-106b-3p,mmu-miR-107-3p,mmu-miR-125a-3p,mmu-miR-127-3p,mmu-miR-132-3p,mmu-miR-133a-3p,mmu-miR-145a-3p,mmu-miR-146a-5p,mmu-miR-148b-3p,mmu-miR-151-3p,mmu-miR-181a-5p,mmu-miR-181b-5p,mmu-miR-181d-5p,mmu-miR-192-5p,mmu-miR-19a-3p,mmu-miR-206-3p,mmu-miR-214-5p,mmu-miR-221-3p,mmu-miR-23a-3p,mmu-miR-23b-3p,mmu-miR-27a-3p,mmu-miR-29b-3p,mmu-miR-31-3p,mmu-miR-31-5p,mmu…	0.00202409720119972	0.0194289795301206
Ephrin signaling	18	15	24	mmu-miR-103-3p,mmu-miR-107-3p,mmu-miR-125a-3p,mmu-miR-133a-3p,mmu-miR-145a-3p,mmu-miR-146a-5p,mmu-miR-181a-5p,mmu-miR-181b-5p,mmu-miR-181d-5p,mmu-miR-19a-3p,mmu-miR-206-3p,mmu-miR-214-3p,mmu-miR-221-3p,mmu-miR-23a-3p,mmu-miR-23b-3p,mmu-miR-27a-3p,mmu-miR-29b-3p,mmu-miR-31-3p,mmu-miR-31-5p,mmu-miR-322-5p,mmu-miR-449a-5p,mmu-miR-486a-5p,mmu-miR-532-5p,mmu-miR-92a-3p	0.00209087944849941	0.0196138748265485
Initiation of Nuclear Envelope (NE) Reformation	18	15	26	mmu-miR-103-3p,mmu-miR-107-3p,mmu-miR-125a-3p,mmu-miR-132-3p,mmu-miR-133a-3p,mmu-miR-145a-3p,mmu-miR-146a-5p,mmu-miR-148b-3p,mmu-miR-181a-5p,mmu-miR-181b-5p,mmu-miR-181d-5p,mmu-miR-192-5p,mmu-miR-19a-3p,mmu-miR-206-3p,mmu-miR-214-5p,mmu-miR-221-3p,mmu-miR-23a-3p,mmu-miR-23b-3p,mmu-miR-27a-3p,mmu-miR-29b-3p,mmu-miR-31-5p,mmu-miR-322-5p,mmu-miR-342-3p,mmu-miR-486a-5p,mmu-miR-92a-3p,mmu-miR-92b-3p	0.00209087944849941	0.0196138748265485
TP53 regulates transcription of additional cell cycle genes whose exact role in the p53 pathway remain uncertain	18	15	25	mmu-miR-125a-3p,mmu-miR-132-3p,mmu-miR-133a-3p,mmu-miR-145a-3p,mmu-miR-146a-5p,mmu-miR-148b-3p,mmu-miR-181a-5p,mmu-miR-181b-5p,mmu-miR-181d-5p,mmu-miR-19a-3p,mmu-miR-206-3p,mmu-miR-221-3p,mmu-miR-23a-3p,mmu-miR-23b-3p,mmu-miR-27a-3p,mmu-miR-29b-3p,mmu-miR-31-3p,mmu-miR-31-5p,mmu-miR-322-5p,mmu-miR-342-3p,mmu-miR-467c-5p,mmu-miR-486a-5p,mmu-miR-532-5p,mmu-miR-92a-3p,mmu-miR-92b-3p	0.00209087944849941	0.0196138748265485
Platelet sensitization by LDL	18	15	24	mmu-miR-125a-3p,mmu-miR-133a-3p,mmu-miR-145a-3p,mmu-miR-148b-3p,mmu-miR-151-3p,mmu-miR-181a-5p,mmu-miR-192-5p,mmu-miR-19a-3p,mmu-miR-206-3p,mmu-miR-214-3p,mmu-miR-221-3p,mmu-miR-23a-3p,mmu-miR-23b-3p,mmu-miR-27a-3p,mmu-miR-29b-3p,mmu-miR-31-5p,mmu-miR-322-5p,mmu-miR-342-3p,mmu-miR-449a-5p,mmu-miR-486a-5p,mmu-miR-501-3p,mmu-miR-574-5p,mmu-miR-92a-3p,mmu-miR-92b-3p	0.00209087944849941	0.0196138748265485
Metabolism of carbohydrates	273	154	34	mmu-let-7b-3p,mmu-miR-103-3p,mmu-miR-106b-3p,mmu-miR-107-3p,mmu-miR-125a-3p,mmu-miR-132-3p,mmu-miR-133a-3p,mmu-miR-145a-3p,mmu-miR-146a-5p,mmu-miR-148b-3p,mmu-miR-151-3p,mmu-miR-181a-5p,mmu-miR-181b-5p,mmu-miR-181d-5p,mmu-miR-192-5p,mmu-miR-19a-3p,mmu-miR-206-3p,mmu-miR-214-3p,mmu-miR-221-3p,mmu-miR-23a-3p,mmu-miR-23b-3p,mmu-miR-27a-3p,mmu-miR-29b-3p,mmu-miR-31-3p,mmu-miR-31-5p,mmu-miR-322-5p,mmu…	0.00216904874255167	0.0202322004178125
Nuclear Envelope (NE) Reassembly	67	44	34	mmu-miR-103-3p,mmu-miR-106b-3p,mmu-miR-107-3p,mmu-miR-125a-3p,mmu-miR-132-3p,mmu-miR-133a-3p,mmu-miR-145a-3p,mmu-miR-146a-5p,mmu-miR-148b-3p,mmu-miR-181a-5p,mmu-miR-181b-5p,mmu-miR-181d-5p,mmu-miR-192-5p,mmu-miR-19a-3p,mmu-miR-206-3p,mmu-miR-214-3p,mmu-miR-214-5p,mmu-miR-221-3p,mmu-miR-23a-3p,mmu-miR-23b-3p,mmu-miR-27a-3p,mmu-miR-29b-3p,mmu-miR-31-3p,mmu-miR-31-5p,mmu-miR-322-5p,mmu-miR-329-3p,mm…	0.00225552299677311	0.0209206093689461
G alpha (12/13) signalling events	76	49	32	mmu-miR-103-3p,mmu-miR-106b-3p,mmu-miR-107-3p,mmu-miR-125a-3p,mmu-miR-132-3p,mmu-miR-133a-3p,mmu-miR-145a-3p,mmu-miR-146a-5p,mmu-miR-148b-3p,mmu-miR-151-3p,mmu-miR-181a-5p,mmu-miR-181b-5p,mmu-miR-192-5p,mmu-miR-19a-3p,mmu-miR-206-3p,mmu-miR-214-3p,mmu-miR-214-5p,mmu-miR-221-3p,mmu-miR-23a-3p,mmu-miR-23b-3p,mmu-miR-27a-3p,mmu-miR-29b-3p,mmu-miR-31-3p,mmu-miR-31-5p,mmu-miR-322-5p,mmu-miR-449a-5p,mm…	0.00233741235734808	0.0215590379998977
MTOR signalling	41	29	28	mmu-miR-103-3p,mmu-miR-107-3p,mmu-miR-125a-3p,mmu-miR-132-3p,mmu-miR-133a-3p,mmu-miR-145a-3p,mmu-miR-148b-3p,mmu-miR-181a-5p,mmu-miR-181b-5p,mmu-miR-181d-5p,mmu-miR-192-5p,mmu-miR-19a-3p,mmu-miR-206-3p,mmu-miR-221-3p,mmu-miR-23a-3p,mmu-miR-23b-3p,mmu-miR-27a-3p,mmu-miR-29b-3p,mmu-miR-31-3p,mmu-miR-31-5p,mmu-miR-322-5p,mmu-miR-449a-5p,mmu-miR-467c-5p,mmu-miR-486a-5p,mmu-miR-532-5p,mmu-miR-574-5p,m…	0.00238360106376357	0.0218629186459648
Apoptotic cleavage of cellular proteins	36	26	30	mmu-miR-103-3p,mmu-miR-106b-3p,mmu-miR-107-3p,mmu-miR-125a-3p,mmu-miR-132-3p,mmu-miR-133a-3p,mmu-miR-145a-3p,mmu-miR-146a-5p,mmu-miR-181a-5p,mmu-miR-181b-5p,mmu-miR-181d-5p,mmu-miR-192-5p,mmu-miR-19a-3p,mmu-miR-206-3p,mmu-miR-214-3p,mmu-miR-221-3p,mmu-miR-23a-3p,mmu-miR-23b-3p,mmu-miR-27a-3p,mmu-miR-29b-3p,mmu-miR-31-3p,mmu-miR-31-5p,mmu-miR-322-5p,mmu-miR-449a-5p,mmu-miR-486a-5p,mmu-miR-501-3p,m…	0.00248841506912239	0.0226981949122711
Nucleotide Excision Repair	109	67	31	mmu-miR-103-3p,mmu-miR-106b-3p,mmu-miR-107-3p,mmu-miR-125a-3p,mmu-miR-132-3p,mmu-miR-133a-3p,mmu-miR-145a-3p,mmu-miR-148b-3p,mmu-miR-181a-5p,mmu-miR-181b-5p,mmu-miR-181d-5p,mmu-miR-192-5p,mmu-miR-19a-3p,mmu-miR-206-3p,mmu-miR-214-3p,mmu-miR-221-3p,mmu-miR-23a-3p,mmu-miR-23b-3p,mmu-miR-27a-3p,mmu-miR-29b-3p,mmu-miR-31-3p,mmu-miR-31-5p,mmu-miR-322-5p,mmu-miR-329-3p,mmu-miR-449a-5p,mmu-miR-486a-5p,m…	0.00258164337994246	0.0232912197829782
Apoptotic execution phase	48	33	30	mmu-miR-103-3p,mmu-miR-106b-3p,mmu-miR-107-3p,mmu-miR-125a-3p,mmu-miR-132-3p,mmu-miR-133a-3p,mmu-miR-145a-3p,mmu-miR-146a-5p,mmu-miR-181a-5p,mmu-miR-181b-5p,mmu-miR-181d-5p,mmu-miR-192-5p,mmu-miR-19a-3p,mmu-miR-206-3p,mmu-miR-214-3p,mmu-miR-221-3p,mmu-miR-23a-3p,mmu-miR-23b-3p,mmu-miR-27a-3p,mmu-miR-29b-3p,mmu-miR-31-3p,mmu-miR-31-5p,mmu-miR-322-5p,mmu-miR-449a-5p,mmu-miR-486a-5p,mmu-miR-501-3p,m…	0.00258134400487925	0.0232912197829782
Mitotic Prometaphase	201	116	35	mmu-miR-103-3p,mmu-miR-106b-3p,mmu-miR-107-3p,mmu-miR-125a-3p,mmu-miR-132-3p,mmu-miR-133a-3p,mmu-miR-145a-3p,mmu-miR-146a-5p,mmu-miR-148b-3p,mmu-miR-181a-5p,mmu-miR-181b-5p,mmu-miR-181d-5p,mmu-miR-192-5p,mmu-miR-19a-3p,mmu-miR-206-3p,mmu-miR-214-3p,mmu-miR-221-3p,mmu-miR-23a-3p,mmu-miR-23b-3p,mmu-miR-27a-3p,mmu-miR-29b-3p,mmu-miR-31-3p,mmu-miR-31-5p,mmu-miR-322-5p,mmu-miR-329-3p,mmu-miR-342-3p,mm…	0.00260805450983965	0.0234016195420938
Formation of RNA Pol II elongation complex	55	37	32	mmu-let-7b-3p,mmu-miR-103-3p,mmu-miR-107-3p,mmu-miR-125a-3p,mmu-miR-132-3p,mmu-miR-133a-3p,mmu-miR-145a-3p,mmu-miR-146a-5p,mmu-miR-181a-5p,mmu-miR-181b-5p,mmu-miR-181d-5p,mmu-miR-192-5p,mmu-miR-19a-3p,mmu-miR-206-3p,mmu-miR-214-3p,mmu-miR-221-3p,mmu-miR-23a-3p,mmu-miR-23b-3p,mmu-miR-27a-3p,mmu-miR-29b-3p,mmu-miR-31-3p,mmu-miR-31-5p,mmu-miR-322-5p,mmu-miR-323-3p,mmu-miR-34b-5p,mmu-miR-369-3p,mmu-m…	0.00263703450397245	0.0234072256239705
RNA Polymerase II Transcription Elongation	55	37	32	mmu-let-7b-3p,mmu-miR-103-3p,mmu-miR-107-3p,mmu-miR-125a-3p,mmu-miR-132-3p,mmu-miR-133a-3p,mmu-miR-145a-3p,mmu-miR-146a-5p,mmu-miR-181a-5p,mmu-miR-181b-5p,mmu-miR-181d-5p,mmu-miR-192-5p,mmu-miR-19a-3p,mmu-miR-206-3p,mmu-miR-214-3p,mmu-miR-221-3p,mmu-miR-23a-3p,mmu-miR-23b-3p,mmu-miR-27a-3p,mmu-miR-29b-3p,mmu-miR-31-3p,mmu-miR-31-5p,mmu-miR-322-5p,mmu-miR-323-3p,mmu-miR-34b-5p,mmu-miR-369-3p,mmu-m…	0.00263703450397245	0.0234072256239705
Regulation of PLK1 Activity at G2/M Transition	89	56	32	mmu-miR-103-3p,mmu-miR-106b-3p,mmu-miR-107-3p,mmu-miR-125a-3p,mmu-miR-132-3p,mmu-miR-133a-3p,mmu-miR-145a-3p,mmu-miR-146a-5p,mmu-miR-148b-3p,mmu-miR-181a-5p,mmu-miR-181b-5p,mmu-miR-181d-5p,mmu-miR-19a-3p,mmu-miR-206-3p,mmu-miR-214-3p,mmu-miR-221-3p,mmu-miR-23a-3p,mmu-miR-23b-3p,mmu-miR-27a-3p,mmu-miR-29b-3p,mmu-miR-31-3p,mmu-miR-31-5p,mmu-miR-322-5p,mmu-miR-342-3p,mmu-miR-449a-5p,mmu-miR-467c-5p,…	0.00269151185259674	0.023511566500726
RUNX3 regulates p14-ARF	8	8	22	mmu-miR-103-3p,mmu-miR-107-3p,mmu-miR-125a-3p,mmu-miR-132-3p,mmu-miR-133a-3p,mmu-miR-145a-3p,mmu-miR-181a-5p,mmu-miR-181b-5p,mmu-miR-181d-5p,mmu-miR-19a-3p,mmu-miR-206-3p,mmu-miR-214-3p,mmu-miR-23a-3p,mmu-miR-23b-3p,mmu-miR-29b-3p,mmu-miR-31-5p,mmu-miR-322-5p,mmu-miR-449a-5p,mmu-miR-532-5p,mmu-miR-543-3p,mmu-miR-92a-3p,mmu-miR-92b-3p	0.00268425445411657	0.023511566500726
Interleukin-6 signaling	8	8	23	mmu-miR-103-3p,mmu-miR-107-3p,mmu-miR-125a-3p,mmu-miR-132-3p,mmu-miR-133a-3p,mmu-miR-145a-3p,mmu-miR-146a-5p,mmu-miR-148b-3p,mmu-miR-181a-5p,mmu-miR-181b-5p,mmu-miR-19a-3p,mmu-miR-206-3p,mmu-miR-23a-3p,mmu-miR-23b-3p,mmu-miR-27a-3p,mmu-miR-29b-3p,mmu-miR-31-3p,mmu-miR-31-5p,mmu-miR-322-5p,mmu-miR-329-3p,mmu-miR-449a-5p,mmu-miR-467c-5p,mmu-miR-532-5p	0.00268425445411657	0.023511566500726
RHO GTPases activate PAKs	23	18	31	mmu-let-7b-3p,mmu-miR-103-3p,mmu-miR-107-3p,mmu-miR-125a-3p,mmu-miR-132-3p,mmu-miR-133a-3p,mmu-miR-145a-3p,mmu-miR-146a-5p,mmu-miR-148b-3p,mmu-miR-151-3p,mmu-miR-181a-5p,mmu-miR-181b-5p,mmu-miR-181d-5p,mmu-miR-192-5p,mmu-miR-19a-3p,mmu-miR-206-3p,mmu-miR-214-3p,mmu-miR-221-3p,mmu-miR-23a-3p,mmu-miR-23b-3p,mmu-miR-27a-3p,mmu-miR-29b-3p,mmu-miR-31-5p,mmu-miR-322-5p,mmu-miR-449a-5p,mmu-miR-467c-5p,m…	0.00277112361156921	0.0239535344644019
Transcriptional Regulation by E2F6	23	18	28	mmu-let-7b-3p,mmu-miR-103-3p,mmu-miR-106b-3p,mmu-miR-107-3p,mmu-miR-125a-3p,mmu-miR-132-3p,mmu-miR-133a-3p,mmu-miR-145a-3p,mmu-miR-146a-5p,mmu-miR-181a-5p,mmu-miR-181b-5p,mmu-miR-181d-5p,mmu-miR-192-5p,mmu-miR-19a-3p,mmu-miR-206-3p,mmu-miR-214-3p,mmu-miR-221-3p,mmu-miR-23a-3p,mmu-miR-23b-3p,mmu-miR-27a-3p,mmu-miR-29b-3p,mmu-miR-31-3p,mmu-miR-31-5p,mmu-miR-322-5p,mmu-miR-532-5p,mmu-miR-543-3p,mmu-…	0.00277112361156921	0.0239535344644019
Bile acid and bile salt metabolism	43	30	27	mmu-miR-103-3p,mmu-miR-107-3p,mmu-miR-125a-3p,mmu-miR-132-3p,mmu-miR-133a-3p,mmu-miR-145a-3p,mmu-miR-146a-5p,mmu-miR-148b-3p,mmu-miR-151-3p,mmu-miR-181a-5p,mmu-miR-181b-5p,mmu-miR-192-5p,mmu-miR-19a-3p,mmu-miR-206-3p,mmu-miR-214-3p,mmu-miR-221-3p,mmu-miR-23a-3p,mmu-miR-23b-3p,mmu-miR-27a-3p,mmu-miR-29b-3p,mmu-miR-31-3p,mmu-miR-31-5p,mmu-miR-322-5p,mmu-miR-532-5p,mmu-miR-574-5p,mmu-miR-92a-3p,mmu-…	0.00282484776072291	0.0242907481924663
Signaling by Nuclear Receptors	211	121	39	mmu-let-7b-3p,mmu-miR-103-3p,mmu-miR-106b-3p,mmu-miR-107-3p,mmu-miR-125a-3p,mmu-miR-127-3p,mmu-miR-132-3p,mmu-miR-133a-3p,mmu-miR-145a-3p,mmu-miR-146a-5p,mmu-miR-148b-3p,mmu-miR-151-3p,mmu-miR-181a-5p,mmu-miR-181b-5p,mmu-miR-181d-5p,mmu-miR-192-5p,mmu-miR-19a-3p,mmu-miR-206-3p,mmu-miR-214-3p,mmu-miR-214-5p,mmu-miR-221-3p,mmu-miR-23a-3p,mmu-miR-23b-3p,mmu-miR-27a-3p,mmu-miR-29b-3p,mmu-miR-31-3p,mm…	0.00289677689613474	0.0247802002876604
Transcriptional regulation by RUNX3	82	52	34	mmu-let-7b-3p,mmu-miR-103-3p,mmu-miR-106b-3p,mmu-miR-107-3p,mmu-miR-10a-5p,mmu-miR-125a-3p,mmu-miR-132-3p,mmu-miR-133a-3p,mmu-miR-145a-3p,mmu-miR-146a-5p,mmu-miR-148b-3p,mmu-miR-181a-5p,mmu-miR-181b-5p,mmu-miR-181d-5p,mmu-miR-192-5p,mmu-miR-19a-3p,mmu-miR-206-3p,mmu-miR-214-3p,mmu-miR-221-3p,mmu-miR-23a-3p,mmu-miR-23b-3p,mmu-miR-27a-3p,mmu-miR-29b-3p,mmu-miR-31-3p,mmu-miR-31-5p,mmu-miR-322-5p,mmu…	0.00295716367343327	0.0251089397122638
Nuclear Envelope Breakdown	50	34	28	mmu-miR-103-3p,mmu-miR-107-3p,mmu-miR-125a-3p,mmu-miR-132-3p,mmu-miR-133a-3p,mmu-miR-145a-3p,mmu-miR-146a-5p,mmu-miR-148b-3p,mmu-miR-181a-5p,mmu-miR-181b-5p,mmu-miR-181d-5p,mmu-miR-19a-3p,mmu-miR-206-3p,mmu-miR-214-3p,mmu-miR-221-3p,mmu-miR-23a-3p,mmu-miR-23b-3p,mmu-miR-27a-3p,mmu-miR-29b-3p,mmu-miR-31-3p,mmu-miR-31-5p,mmu-miR-322-5p,mmu-miR-449a-5p,mmu-miR-486a-5p,mmu-miR-532-5p,mmu-miR-574-5p,m…	0.00296562280066108	0.0251089397122638
Intra-Golgi traffic	38	27	25	mmu-miR-106b-3p,mmu-miR-125a-3p,mmu-miR-132-3p,mmu-miR-133a-3p,mmu-miR-145a-3p,mmu-miR-181a-5p,mmu-miR-181b-5p,mmu-miR-19a-3p,mmu-miR-206-3p,mmu-miR-214-3p,mmu-miR-221-3p,mmu-miR-23a-3p,mmu-miR-23b-3p,mmu-miR-27a-3p,mmu-miR-29b-3p,mmu-miR-31-3p,mmu-miR-31-5p,mmu-miR-322-5p,mmu-miR-449a-5p,mmu-miR-467c-5p,mmu-miR-486a-5p,mmu-miR-532-5p,mmu-miR-574-5p,mmu-miR-92a-3p,mmu-miR-92b-3p	0.00302380246181331	0.025470907471703
Ca-dependent events	28	21	28	mmu-miR-103-3p,mmu-miR-107-3p,mmu-miR-125a-3p,mmu-miR-132-3p,mmu-miR-133a-3p,mmu-miR-145a-3p,mmu-miR-146a-5p,mmu-miR-181a-5p,mmu-miR-181b-5p,mmu-miR-181d-5p,mmu-miR-192-5p,mmu-miR-19a-3p,mmu-miR-206-3p,mmu-miR-214-3p,mmu-miR-221-3p,mmu-miR-23a-3p,mmu-miR-23b-3p,mmu-miR-27a-3p,mmu-miR-29b-3p,mmu-miR-31-5p,mmu-miR-322-5p,mmu-miR-34b-5p,mmu-miR-449a-5p,mmu-miR-467c-5p,mmu-miR-486a-5p,mmu-miR-574-5p,…	0.00308062053206383	0.0258177893321694
Cargo concentration in the ER	33	24	28	mmu-miR-103-3p,mmu-miR-107-3p,mmu-miR-125a-3p,mmu-miR-132-3p,mmu-miR-133a-3p,mmu-miR-145a-3p,mmu-miR-146a-5p,mmu-miR-181a-5p,mmu-miR-181b-5p,mmu-miR-181d-5p,mmu-miR-192-5p,mmu-miR-19a-3p,mmu-miR-206-3p,mmu-miR-214-3p,mmu-miR-221-3p,mmu-miR-23a-3p,mmu-miR-23b-3p,mmu-miR-27a-3p,mmu-miR-29b-3p,mmu-miR-31-3p,mmu-miR-31-5p,mmu-miR-322-5p,mmu-miR-449a-5p,mmu-miR-486a-5p,mmu-miR-532-5p,mmu-miR-574-5p,mm…	0.00313223919500787	0.0259865673917487
Ovarian tumor domain proteases	33	24	28	mmu-miR-106b-3p,mmu-miR-125a-3p,mmu-miR-132-3p,mmu-miR-133a-3p,mmu-miR-145a-3p,mmu-miR-146a-5p,mmu-miR-148b-3p,mmu-miR-151-3p,mmu-miR-181a-5p,mmu-miR-181b-5p,mmu-miR-181d-5p,mmu-miR-19a-3p,mmu-miR-206-3p,mmu-miR-221-3p,mmu-miR-23a-3p,mmu-miR-23b-3p,mmu-miR-27a-3p,mmu-miR-29b-3p,mmu-miR-31-3p,mmu-miR-31-5p,mmu-miR-322-5p,mmu-miR-342-3p,mmu-miR-449a-5p,mmu-miR-486a-5p,mmu-miR-532-5p,mmu-miR-574-5p,…	0.00313223919500787	0.0259865673917487
Protein ubiquitination	75	48	33	mmu-miR-103-3p,mmu-miR-125a-3p,mmu-miR-132-3p,mmu-miR-133a-3p,mmu-miR-145a-3p,mmu-miR-146a-5p,mmu-miR-148b-3p,mmu-miR-181a-5p,mmu-miR-181b-5p,mmu-miR-181d-5p,mmu-miR-192-5p,mmu-miR-19a-3p,mmu-miR-206-3p,mmu-miR-214-3p,mmu-miR-221-3p,mmu-miR-23a-3p,mmu-miR-23b-3p,mmu-miR-27a-3p,mmu-miR-29b-3p,mmu-miR-31-3p,mmu-miR-31-5p,mmu-miR-322-5p,mmu-miR-323-3p,mmu-miR-342-3p,mmu-miR-369-3p,mmu-miR-449a-5p,mm…	0.00321951828528087	0.0265771234449936
Gene Silencing by RNA	45	31	35	mmu-miR-103-3p,mmu-miR-106b-3p,mmu-miR-107-3p,mmu-miR-125a-3p,mmu-miR-132-3p,mmu-miR-133a-3p,mmu-miR-145a-3p,mmu-miR-146a-5p,mmu-miR-148b-3p,mmu-miR-181a-5p,mmu-miR-181b-5p,mmu-miR-181d-5p,mmu-miR-192-5p,mmu-miR-19a-3p,mmu-miR-206-3p,mmu-miR-214-3p,mmu-miR-214-5p,mmu-miR-221-3p,mmu-miR-23a-3p,mmu-miR-23b-3p,mmu-miR-27a-3p,mmu-miR-29b-3p,mmu-miR-31-3p,mmu-miR-31-5p,mmu-miR-322-5p,mmu-miR-329-3p,mm…	0.00329496265375318	0.0270645937380423
Toll-like Receptor Cascades	149	88	33	mmu-let-7b-3p,mmu-miR-106b-3p,mmu-miR-125a-3p,mmu-miR-132-3p,mmu-miR-133a-3p,mmu-miR-145a-3p,mmu-miR-146a-5p,mmu-miR-148b-3p,mmu-miR-151-3p,mmu-miR-181a-5p,mmu-miR-181b-5p,mmu-miR-181d-5p,mmu-miR-192-5p,mmu-miR-19a-3p,mmu-miR-206-3p,mmu-miR-214-3p,mmu-miR-221-3p,mmu-miR-23a-3p,mmu-miR-23b-3p,mmu-miR-27a-3p,mmu-miR-29b-3p,mmu-miR-31-3p,mmu-miR-31-5p,mmu-miR-322-5p,mmu-miR-342-3p,mmu-miR-34b-5p,mmu…	0.00335998378063186	0.0274620456525901
EPH-ephrin mediated repulsion of cells	35	25	22	mmu-miR-103-3p,mmu-miR-107-3p,mmu-miR-125a-3p,mmu-miR-133a-3p,mmu-miR-145a-3p,mmu-miR-148b-3p,mmu-miR-181a-5p,mmu-miR-181b-5p,mmu-miR-19a-3p,mmu-miR-206-3p,mmu-miR-214-3p,mmu-miR-27a-3p,mmu-miR-29b-3p,mmu-miR-31-3p,mmu-miR-31-5p,mmu-miR-322-5p,mmu-miR-449a-5p,mmu-miR-467c-5p,mmu-miR-486a-5p,mmu-miR-532-5p,mmu-miR-574-5p,mmu-miR-92a-3p	0.00383554715804374	0.030011793165546
AKT phosphorylates targets in the cytosol	11	10	17	mmu-let-7b-3p,mmu-miR-132-3p,mmu-miR-133a-3p,mmu-miR-145a-3p,mmu-miR-148b-3p,mmu-miR-181a-5p,mmu-miR-181b-5p,mmu-miR-181d-5p,mmu-miR-19a-3p,mmu-miR-221-3p,mmu-miR-27a-3p,mmu-miR-29b-3p,mmu-miR-322-5p,mmu-miR-467c-5p,mmu-miR-486a-5p,mmu-miR-532-5p,mmu-miR-92a-3p	0.00380363496042733	0.030011793165546
Signaling by PTK6	47	32	32	mmu-let-7b-3p,mmu-miR-103-3p,mmu-miR-106b-3p,mmu-miR-107-3p,mmu-miR-125a-3p,mmu-miR-132-3p,mmu-miR-133a-3p,mmu-miR-145a-3p,mmu-miR-146a-5p,mmu-miR-148b-3p,mmu-miR-181a-5p,mmu-miR-181b-5p,mmu-miR-181d-5p,mmu-miR-19a-3p,mmu-miR-206-3p,mmu-miR-214-3p,mmu-miR-221-3p,mmu-miR-23a-3p,mmu-miR-23b-3p,mmu-miR-27a-3p,mmu-miR-29b-3p,mmu-miR-31-3p,mmu-miR-31-5p,mmu-miR-322-5p,mmu-miR-329-3p,mmu-miR-449a-5p,mm…	0.00379092461234792	0.030011793165546
Signaling by Non-Receptor Tyrosine Kinases	47	32	32	mmu-let-7b-3p,mmu-miR-103-3p,mmu-miR-106b-3p,mmu-miR-107-3p,mmu-miR-125a-3p,mmu-miR-132-3p,mmu-miR-133a-3p,mmu-miR-145a-3p,mmu-miR-146a-5p,mmu-miR-148b-3p,mmu-miR-181a-5p,mmu-miR-181b-5p,mmu-miR-181d-5p,mmu-miR-19a-3p,mmu-miR-206-3p,mmu-miR-214-3p,mmu-miR-221-3p,mmu-miR-23a-3p,mmu-miR-23b-3p,mmu-miR-27a-3p,mmu-miR-29b-3p,mmu-miR-31-3p,mmu-miR-31-5p,mmu-miR-322-5p,mmu-miR-329-3p,mmu-miR-449a-5p,mm…	0.00379092461234792	0.030011793165546
DCC mediated attractive signaling	11	10	28	mmu-let-7b-3p,mmu-miR-103-3p,mmu-miR-107-3p,mmu-miR-125a-3p,mmu-miR-132-3p,mmu-miR-133a-3p,mmu-miR-145a-3p,mmu-miR-146a-5p,mmu-miR-148b-3p,mmu-miR-181a-5p,mmu-miR-181b-5p,mmu-miR-181d-5p,mmu-miR-19a-3p,mmu-miR-206-3p,mmu-miR-214-3p,mmu-miR-221-3p,mmu-miR-23a-3p,mmu-miR-23b-3p,mmu-miR-27a-3p,mmu-miR-29b-3p,mmu-miR-31-3p,mmu-miR-31-5p,mmu-miR-322-5p,mmu-miR-449a-5p,mmu-miR-486a-5p,mmu-miR-574-5p,mm…	0.00380363496042733	0.030011793165546
Spry regulation of FGF signaling	17	14	24	mmu-miR-125a-3p,mmu-miR-132-3p,mmu-miR-133a-3p,mmu-miR-145a-3p,mmu-miR-146a-5p,mmu-miR-181a-5p,mmu-miR-181b-5p,mmu-miR-181d-5p,mmu-miR-19a-3p,mmu-miR-206-3p,mmu-miR-221-3p,mmu-miR-23a-3p,mmu-miR-23b-3p,mmu-miR-27a-3p,mmu-miR-29b-3p,mmu-miR-31-3p,mmu-miR-31-5p,mmu-miR-322-5p,mmu-miR-342-3p,mmu-miR-34b-5p,mmu-miR-449a-5p,mmu-miR-467c-5p,mmu-miR-92a-3p,mmu-miR-92b-3p	0.00369859384047032	0.030011793165546
N-glycan antennae elongation in the medial/trans-Golgi	25	19	24	mmu-miR-103-3p,mmu-miR-107-3p,mmu-miR-132-3p,mmu-miR-133a-3p,mmu-miR-145a-3p,mmu-miR-148b-3p,mmu-miR-151-3p,mmu-miR-181a-5p,mmu-miR-181b-5p,mmu-miR-181d-5p,mmu-miR-192-5p,mmu-miR-19a-3p,mmu-miR-206-3p,mmu-miR-214-3p,mmu-miR-221-3p,mmu-miR-27a-3p,mmu-miR-29b-3p,mmu-miR-31-3p,mmu-miR-31-5p,mmu-miR-322-5p,mmu-miR-449a-5p,mmu-miR-532-5p,mmu-miR-92a-3p,mmu-miR-92b-3p	0.00379089659344166	0.030011793165546
Synthesis of bile acids and bile salts	35	25	27	mmu-miR-103-3p,mmu-miR-107-3p,mmu-miR-125a-3p,mmu-miR-132-3p,mmu-miR-133a-3p,mmu-miR-145a-3p,mmu-miR-146a-5p,mmu-miR-148b-3p,mmu-miR-151-3p,mmu-miR-181a-5p,mmu-miR-181b-5p,mmu-miR-192-5p,mmu-miR-19a-3p,mmu-miR-206-3p,mmu-miR-214-3p,mmu-miR-221-3p,mmu-miR-23a-3p,mmu-miR-23b-3p,mmu-miR-27a-3p,mmu-miR-29b-3p,mmu-miR-31-3p,mmu-miR-31-5p,mmu-miR-322-5p,mmu-miR-532-5p,mmu-miR-574-5p,mmu-miR-92a-3p,mmu-…	0.00383554715804374	0.030011793165546
Establishment of Sister Chromatid Cohesion	11	10	18	mmu-miR-125a-3p,mmu-miR-132-3p,mmu-miR-133a-3p,mmu-miR-145a-3p,mmu-miR-181a-5p,mmu-miR-181b-5p,mmu-miR-181d-5p,mmu-miR-19a-3p,mmu-miR-206-3p,mmu-miR-23a-3p,mmu-miR-23b-3p,mmu-miR-27a-3p,mmu-miR-29b-3p,mmu-miR-31-5p,mmu-miR-322-5p,mmu-miR-574-5p,mmu-miR-92a-3p,mmu-miR-92b-3p	0.00380363496042733	0.030011793165546
Glyoxylate metabolism and glycine degradation	30	22	24	mmu-miR-125a-3p,mmu-miR-133a-3p,mmu-miR-145a-3p,mmu-miR-146a-5p,mmu-miR-148b-3p,mmu-miR-151-3p,mmu-miR-181a-5p,mmu-miR-181b-5p,mmu-miR-192-5p,mmu-miR-206-3p,mmu-miR-214-3p,mmu-miR-221-3p,mmu-miR-23a-3p,mmu-miR-23b-3p,mmu-miR-27a-3p,mmu-miR-29b-3p,mmu-miR-31-3p,mmu-miR-31-5p,mmu-miR-322-5p,mmu-miR-449a-5p,mmu-miR-486a-5p,mmu-miR-532-5p,mmu-miR-574-5p,mmu-miR-92a-3p	0.00393484776687468	0.0305052500360022
Prolonged ERK activation events	14	12	24	mmu-let-7b-3p,mmu-miR-125a-3p,mmu-miR-132-3p,mmu-miR-133a-3p,mmu-miR-145a-3p,mmu-miR-146a-5p,mmu-miR-181a-5p,mmu-miR-181b-5p,mmu-miR-181d-5p,mmu-miR-19a-3p,mmu-miR-206-3p,mmu-miR-221-3p,mmu-miR-23a-3p,mmu-miR-23b-3p,mmu-miR-27a-3p,mmu-miR-29b-3p,mmu-miR-31-3p,mmu-miR-31-5p,mmu-miR-322-5p,mmu-miR-34b-5p,mmu-miR-467c-5p,mmu-miR-532-5p,mmu-miR-92a-3p,mmu-miR-92b-3p	0.00397251893261082	0.0305052500360022
Syndecan interactions	14	12	25	mmu-miR-103-3p,mmu-miR-107-3p,mmu-miR-125a-3p,mmu-miR-132-3p,mmu-miR-133a-3p,mmu-miR-145a-3p,mmu-miR-181a-5p,mmu-miR-181b-5p,mmu-miR-181d-5p,mmu-miR-19a-3p,mmu-miR-206-3p,mmu-miR-221-3p,mmu-miR-23a-3p,mmu-miR-23b-3p,mmu-miR-27a-3p,mmu-miR-29b-3p,mmu-miR-31-3p,mmu-miR-31-5p,mmu-miR-322-5p,mmu-miR-376b-5p,mmu-miR-449a-5p,mmu-miR-486a-5p,mmu-miR-532-5p,mmu-miR-92a-3p,mmu-miR-92b-3p	0.00397251893261082	0.0305052500360022
Interferon gamma signaling	14	12	18	mmu-miR-106b-3p,mmu-miR-125a-3p,mmu-miR-133a-3p,mmu-miR-145a-3p,mmu-miR-181a-5p,mmu-miR-181b-5p,mmu-miR-181d-5p,mmu-miR-19a-3p,mmu-miR-23a-3p,mmu-miR-23b-3p,mmu-miR-27a-3p,mmu-miR-29b-3p,mmu-miR-31-5p,mmu-miR-322-5p,mmu-miR-329-3p,mmu-miR-486a-5p,mmu-miR-92a-3p,mmu-miR-92b-3p	0.00397251893261082	0.0305052500360022
NCAM signaling for neurite out-growth	37	26	32	mmu-miR-103-3p,mmu-miR-106b-3p,mmu-miR-107-3p,mmu-miR-125a-3p,mmu-miR-132-3p,mmu-miR-133a-3p,mmu-miR-145a-3p,mmu-miR-146a-5p,mmu-miR-148b-3p,mmu-miR-181a-5p,mmu-miR-181b-5p,mmu-miR-181d-5p,mmu-miR-192-5p,mmu-miR-19a-3p,mmu-miR-206-3p,mmu-miR-214-3p,mmu-miR-221-3p,mmu-miR-23a-3p,mmu-miR-23b-3p,mmu-miR-27a-3p,mmu-miR-29b-3p,mmu-miR-31-3p,mmu-miR-31-5p,mmu-miR-322-5p,mmu-miR-34b-5p,mmu-miR-449a-5p,m…	0.0045890048184553	0.0349145020980171
Intrinsic Pathway for Apoptosis	37	26	32	mmu-miR-106b-3p,mmu-miR-125a-3p,mmu-miR-132-3p,mmu-miR-133a-3p,mmu-miR-145a-3p,mmu-miR-146a-5p,mmu-miR-148b-3p,mmu-miR-151-3p,mmu-miR-181a-5p,mmu-miR-181b-5p,mmu-miR-181d-5p,mmu-miR-192-5p,mmu-miR-19a-3p,mmu-miR-206-3p,mmu-miR-214-3p,mmu-miR-221-3p,mmu-miR-23a-3p,mmu-miR-23b-3p,mmu-miR-27a-3p,mmu-miR-29b-3p,mmu-miR-31-3p,mmu-miR-31-5p,mmu-miR-322-5p,mmu-miR-342-3p,mmu-miR-34b-5p,mmu-miR-449a-5p,m…	0.0045890048184553	0.0349145020980171
Negative regulation of MET activity	22	17	22	mmu-let-7b-3p,mmu-miR-103-3p,mmu-miR-107-3p,mmu-miR-132-3p,mmu-miR-133a-3p,mmu-miR-145a-3p,mmu-miR-148b-3p,mmu-miR-181a-5p,mmu-miR-181b-5p,mmu-miR-181d-5p,mmu-miR-19a-3p,mmu-miR-206-3p,mmu-miR-23a-3p,mmu-miR-23b-3p,mmu-miR-27a-3p,mmu-miR-29b-3p,mmu-miR-31-3p,mmu-miR-31-5p,mmu-miR-322-5p,mmu-miR-449a-5p,mmu-miR-486a-5p,mmu-miR-92a-3p	0.00461847542445774	0.0349775363567877
Transport of Mature mRNA derived from an Intron-Containing Transcript	76	48	28	mmu-miR-103-3p,mmu-miR-107-3p,mmu-miR-125a-3p,mmu-miR-132-3p,mmu-miR-133a-3p,mmu-miR-145a-3p,mmu-miR-146a-5p,mmu-miR-181a-5p,mmu-miR-181b-5p,mmu-miR-181d-5p,mmu-miR-19a-3p,mmu-miR-206-3p,mmu-miR-214-3p,mmu-miR-221-3p,mmu-miR-23a-3p,mmu-miR-23b-3p,mmu-miR-27a-3p,mmu-miR-29b-3p,mmu-miR-31-3p,mmu-miR-31-5p,mmu-miR-322-5p,mmu-miR-342-3p,mmu-miR-449a-5p,mmu-miR-486a-5p,mmu-miR-532-5p,mmu-miR-574-5p,mm…	0.00473169987602282	0.0355416526947584
RHO GTPases Activate Formins	139	82	35	mmu-let-7b-3p,mmu-miR-103-3p,mmu-miR-106b-3p,mmu-miR-107-3p,mmu-miR-125a-3p,mmu-miR-132-3p,mmu-miR-133a-3p,mmu-miR-145a-3p,mmu-miR-146a-5p,mmu-miR-148b-3p,mmu-miR-181a-5p,mmu-miR-181b-5p,mmu-miR-181d-5p,mmu-miR-192-5p,mmu-miR-19a-3p,mmu-miR-206-3p,mmu-miR-214-3p,mmu-miR-221-3p,mmu-miR-23a-3p,mmu-miR-23b-3p,mmu-miR-27a-3p,mmu-miR-29b-3p,mmu-miR-31-3p,mmu-miR-31-5p,mmu-miR-322-5p,mmu-miR-342-3p,mmu…	0.00473601671280851	0.0355416526947584
Transport of Mature mRNAs Derived from Intronless Transcripts	44	30	27	mmu-miR-103-3p,mmu-miR-107-3p,mmu-miR-125a-3p,mmu-miR-132-3p,mmu-miR-133a-3p,mmu-miR-145a-3p,mmu-miR-146a-5p,mmu-miR-181a-5p,mmu-miR-181b-5p,mmu-miR-181d-5p,mmu-miR-19a-3p,mmu-miR-206-3p,mmu-miR-214-3p,mmu-miR-221-3p,mmu-miR-23a-3p,mmu-miR-23b-3p,mmu-miR-27a-3p,mmu-miR-29b-3p,mmu-miR-31-3p,mmu-miR-31-5p,mmu-miR-322-5p,mmu-miR-449a-5p,mmu-miR-486a-5p,mmu-miR-532-5p,mmu-miR-574-5p,mmu-miR-92a-3p,mm…	0.00485166711840866	0.036244807296347
DAG and IP3 signaling	27	20	26	mmu-miR-103-3p,mmu-miR-107-3p,mmu-miR-132-3p,mmu-miR-133a-3p,mmu-miR-145a-3p,mmu-miR-146a-5p,mmu-miR-181a-5p,mmu-miR-181b-5p,mmu-miR-181d-5p,mmu-miR-192-5p,mmu-miR-19a-3p,mmu-miR-206-3p,mmu-miR-214-3p,mmu-miR-221-3p,mmu-miR-23a-3p,mmu-miR-23b-3p,mmu-miR-27a-3p,mmu-miR-29b-3p,mmu-miR-31-5p,mmu-miR-322-5p,mmu-miR-449a-5p,mmu-miR-486a-5p,mmu-miR-532-5p,mmu-miR-574-5p,mmu-miR-92a-3p,mmu-miR-92b-3p	0.00492870926997309	0.0366545000212864
MAP2K and MAPK activation	39	27	31	mmu-miR-103-3p,mmu-miR-106b-3p,mmu-miR-107-3p,mmu-miR-125a-3p,mmu-miR-132-3p,mmu-miR-133a-3p,mmu-miR-145a-3p,mmu-miR-146a-5p,mmu-miR-181a-5p,mmu-miR-181b-5p,mmu-miR-181d-5p,mmu-miR-192-5p,mmu-miR-19a-3p,mmu-miR-206-3p,mmu-miR-214-3p,mmu-miR-221-3p,mmu-miR-23a-3p,mmu-miR-23b-3p,mmu-miR-27a-3p,mmu-miR-29b-3p,mmu-miR-31-3p,mmu-miR-31-5p,mmu-miR-322-5p,mmu-miR-34b-5p,mmu-miR-449a-5p,mmu-miR-467c-5p,m…	0.00538531096910196	0.039870620672589
Regulation of RUNX1 Expression and Activity	7	7	21	mmu-miR-106b-3p,mmu-miR-125a-3p,mmu-miR-132-3p,mmu-miR-133a-3p,mmu-miR-145a-3p,mmu-miR-181a-5p,mmu-miR-181b-5p,mmu-miR-181d-5p,mmu-miR-19a-3p,mmu-miR-206-3p,mmu-miR-221-3p,mmu-miR-23a-3p,mmu-miR-23b-3p,mmu-miR-27a-3p,mmu-miR-29b-3p,mmu-miR-31-5p,mmu-miR-322-5p,mmu-miR-449a-5p,mmu-miR-486a-5p,mmu-miR-92a-3p,mmu-miR-92b-3p	0.00562856474064754	0.0407577209947767
ERK/MAPK targets	19	15	26	mmu-miR-106b-3p,mmu-miR-125a-3p,mmu-miR-132-3p,mmu-miR-133a-3p,mmu-miR-145a-3p,mmu-miR-148b-3p,mmu-miR-151-3p,mmu-miR-181a-5p,mmu-miR-181b-5p,mmu-miR-181d-5p,mmu-miR-192-5p,mmu-miR-19a-3p,mmu-miR-206-3p,mmu-miR-221-3p,mmu-miR-23a-3p,mmu-miR-23b-3p,mmu-miR-27a-3p,mmu-miR-29b-3p,mmu-miR-31-5p,mmu-miR-322-5p,mmu-miR-342-3p,mmu-miR-34b-5p,mmu-miR-467c-5p,mmu-miR-486a-5p,mmu-miR-92a-3p,mmu-miR-92b-3p	0.00553975506381471	0.0407577209947767
Regulation of cholesterol biosynthesis by SREBP (SREBF)	7	7	21	mmu-miR-103-3p,mmu-miR-107-3p,mmu-miR-133a-3p,mmu-miR-145a-3p,mmu-miR-151-3p,mmu-miR-181a-5p,mmu-miR-181b-5p,mmu-miR-19a-3p,mmu-miR-206-3p,mmu-miR-214-3p,mmu-miR-221-3p,mmu-miR-23a-3p,mmu-miR-23b-3p,mmu-miR-27a-3p,mmu-miR-29b-3p,mmu-miR-31-5p,mmu-miR-322-5p,mmu-miR-449a-5p,mmu-miR-532-5p,mmu-miR-92a-3p,mmu-miR-92b-3p	0.00562856474064754	0.0407577209947767
MAPK1 (ERK2) activation	7	7	26	mmu-miR-103-3p,mmu-miR-107-3p,mmu-miR-125a-3p,mmu-miR-132-3p,mmu-miR-133a-3p,mmu-miR-145a-3p,mmu-miR-146a-5p,mmu-miR-148b-3p,mmu-miR-181a-5p,mmu-miR-181b-5p,mmu-miR-181d-5p,mmu-miR-19a-3p,mmu-miR-206-3p,mmu-miR-221-3p,mmu-miR-23a-3p,mmu-miR-23b-3p,mmu-miR-27a-3p,mmu-miR-29b-3p,mmu-miR-31-3p,mmu-miR-31-5p,mmu-miR-322-5p,mmu-miR-34b-5p,mmu-miR-449a-5p,mmu-miR-467c-5p,mmu-miR-92a-3p,mmu-miR-92b-3p	0.00562856474064754	0.0407577209947767
Post-transcriptional silencing by small RNAs	7	7	33	mmu-miR-103-3p,mmu-miR-106b-3p,mmu-miR-125a-3p,mmu-miR-132-3p,mmu-miR-133a-3p,mmu-miR-145a-3p,mmu-miR-146a-5p,mmu-miR-148b-3p,mmu-miR-181a-5p,mmu-miR-181b-5p,mmu-miR-181d-5p,mmu-miR-192-5p,mmu-miR-19a-3p,mmu-miR-206-3p,mmu-miR-214-5p,mmu-miR-221-3p,mmu-miR-23a-3p,mmu-miR-23b-3p,mmu-miR-27a-3p,mmu-miR-29b-3p,mmu-miR-31-3p,mmu-miR-31-5p,mmu-miR-322-5p,mmu-miR-329-3p,mmu-miR-449a-5p,mmu-miR-467c-5p,…	0.00562856474064754	0.0407577209947767
Degradation of beta-catenin by the destruction complex	82	51	37	mmu-let-7b-3p,mmu-let-7d-3p,mmu-miR-103-3p,mmu-miR-106b-3p,mmu-miR-107-3p,mmu-miR-125a-3p,mmu-miR-132-3p,mmu-miR-133a-3p,mmu-miR-145a-3p,mmu-miR-146a-5p,mmu-miR-148b-3p,mmu-miR-181a-5p,mmu-miR-181b-5p,mmu-miR-181d-5p,mmu-miR-192-5p,mmu-miR-19a-3p,mmu-miR-206-3p,mmu-miR-214-3p,mmu-miR-221-3p,mmu-miR-23a-3p,mmu-miR-23b-3p,mmu-miR-27a-3p,mmu-miR-29b-3p,mmu-miR-31-3p,mmu-miR-31-5p,mmu-miR-322-5p,mmu-…	0.00573765406782414	0.0413662308557976
RIPK1-mediated regulated necrosis	29	21	26	mmu-miR-106b-3p,mmu-miR-125a-3p,mmu-miR-132-3p,mmu-miR-133a-3p,mmu-miR-145a-3p,mmu-miR-146a-5p,mmu-miR-148b-3p,mmu-miR-181a-5p,mmu-miR-181b-5p,mmu-miR-181d-5p,mmu-miR-19a-3p,mmu-miR-206-3p,mmu-miR-221-3p,mmu-miR-23a-3p,mmu-miR-23b-3p,mmu-miR-27a-3p,mmu-miR-29b-3p,mmu-miR-31-3p,mmu-miR-31-5p,mmu-miR-322-5p,mmu-miR-449a-5p,mmu-miR-486a-5p,mmu-miR-501-3p,mmu-miR-532-5p,mmu-miR-92a-3p,mmu-miR-92b-3p	0.00616329313996986	0.0438603317848717
Regulated Necrosis	29	21	26	mmu-miR-106b-3p,mmu-miR-125a-3p,mmu-miR-132-3p,mmu-miR-133a-3p,mmu-miR-145a-3p,mmu-miR-146a-5p,mmu-miR-148b-3p,mmu-miR-181a-5p,mmu-miR-181b-5p,mmu-miR-181d-5p,mmu-miR-19a-3p,mmu-miR-206-3p,mmu-miR-221-3p,mmu-miR-23a-3p,mmu-miR-23b-3p,mmu-miR-27a-3p,mmu-miR-29b-3p,mmu-miR-31-3p,mmu-miR-31-5p,mmu-miR-322-5p,mmu-miR-449a-5p,mmu-miR-486a-5p,mmu-miR-501-3p,mmu-miR-532-5p,mmu-miR-92a-3p,mmu-miR-92b-3p	0.00616329313996986	0.0438603317848717
Regulation of necroptotic cell death	29	21	26	mmu-miR-106b-3p,mmu-miR-125a-3p,mmu-miR-132-3p,mmu-miR-133a-3p,mmu-miR-145a-3p,mmu-miR-146a-5p,mmu-miR-148b-3p,mmu-miR-181a-5p,mmu-miR-181b-5p,mmu-miR-181d-5p,mmu-miR-19a-3p,mmu-miR-206-3p,mmu-miR-221-3p,mmu-miR-23a-3p,mmu-miR-23b-3p,mmu-miR-27a-3p,mmu-miR-29b-3p,mmu-miR-31-3p,mmu-miR-31-5p,mmu-miR-322-5p,mmu-miR-449a-5p,mmu-miR-486a-5p,mmu-miR-501-3p,mmu-miR-532-5p,mmu-miR-92a-3p,mmu-miR-92b-3p	0.00616329313996986	0.0438603317848717
Ca2+ pathway	48	32	29	mmu-miR-106b-3p,mmu-miR-125a-3p,mmu-miR-132-3p,mmu-miR-133a-3p,mmu-miR-145a-3p,mmu-miR-146a-5p,mmu-miR-181a-5p,mmu-miR-181b-5p,mmu-miR-181d-5p,mmu-miR-192-5p,mmu-miR-19a-3p,mmu-miR-206-3p,mmu-miR-214-3p,mmu-miR-214-5p,mmu-miR-221-3p,mmu-miR-23a-3p,mmu-miR-23b-3p,mmu-miR-27a-3p,mmu-miR-29b-3p,mmu-miR-31-5p,mmu-miR-322-5p,mmu-miR-329-3p,mmu-miR-449a-5p,mmu-miR-467c-5p,mmu-miR-486a-5p,mmu-miR-532-5p…	0.00621008582728525	0.0440036553684462
Sphingolipid metabolism	86	53	30	mmu-miR-103-3p,mmu-miR-107-3p,mmu-miR-125a-3p,mmu-miR-132-3p,mmu-miR-133a-3p,mmu-miR-145a-3p,mmu-miR-146a-5p,mmu-miR-148b-3p,mmu-miR-181a-5p,mmu-miR-181b-5p,mmu-miR-181d-5p,mmu-miR-19a-3p,mmu-miR-206-3p,mmu-miR-214-3p,mmu-miR-221-3p,mmu-miR-23a-3p,mmu-miR-23b-3p,mmu-miR-27a-3p,mmu-miR-29b-3p,mmu-miR-31-3p,mmu-miR-31-5p,mmu-miR-322-5p,mmu-miR-329-3p,mmu-miR-449a-5p,mmu-miR-467c-5p,mmu-miR-486a-5p,…	0.00642422771678486	0.0453264955573154
Mitotic G1 phase and G1/S transition	131	77	36	mmu-let-7b-3p,mmu-miR-103-3p,mmu-miR-106b-3p,mmu-miR-107-3p,mmu-miR-125a-3p,mmu-miR-132-3p,mmu-miR-133a-3p,mmu-miR-145a-3p,mmu-miR-146a-5p,mmu-miR-148b-3p,mmu-miR-181a-5p,mmu-miR-181b-5p,mmu-miR-181d-5p,mmu-miR-192-5p,mmu-miR-19a-3p,mmu-miR-206-3p,mmu-miR-214-3p,mmu-miR-214-5p,mmu-miR-221-3p,mmu-miR-23a-3p,mmu-miR-23b-3p,mmu-miR-27a-3p,mmu-miR-29b-3p,mmu-miR-31-3p,mmu-miR-31-5p,mmu-miR-322-5p,mmu…	0.00689047861660843	0.0484038076044026
COPI-independent Golgi-to-ER retrograde traffic	50	33	33	mmu-miR-103-3p,mmu-miR-106b-3p,mmu-miR-107-3p,mmu-miR-125a-3p,mmu-miR-132-3p,mmu-miR-133a-3p,mmu-miR-145a-3p,mmu-miR-146a-5p,mmu-miR-148b-3p,mmu-miR-181a-5p,mmu-miR-181b-5p,mmu-miR-181d-5p,mmu-miR-192-5p,mmu-miR-19a-3p,mmu-miR-206-3p,mmu-miR-214-3p,mmu-miR-221-3p,mmu-miR-23a-3p,mmu-miR-23b-3p,mmu-miR-27a-3p,mmu-miR-29b-3p,mmu-miR-31-3p,mmu-miR-31-5p,mmu-miR-322-5p,mmu-miR-449a-5p,mmu-miR-467c-5p,…	0.00691901792528104	0.0484038076044026
Transport of Mature mRNA Derived from an Intronless Transcript	43	29	27	mmu-miR-103-3p,mmu-miR-107-3p,mmu-miR-125a-3p,mmu-miR-132-3p,mmu-miR-133a-3p,mmu-miR-145a-3p,mmu-miR-146a-5p,mmu-miR-181a-5p,mmu-miR-181b-5p,mmu-miR-181d-5p,mmu-miR-19a-3p,mmu-miR-206-3p,mmu-miR-214-3p,mmu-miR-221-3p,mmu-miR-23a-3p,mmu-miR-23b-3p,mmu-miR-27a-3p,mmu-miR-29b-3p,mmu-miR-31-3p,mmu-miR-31-5p,mmu-miR-322-5p,mmu-miR-449a-5p,mmu-miR-486a-5p,mmu-miR-532-5p,mmu-miR-574-5p,mmu-miR-92a-3p,mm…	0.00707944461742273	0.0493171437272782
Repression of WNT target genes	10	9	21	mmu-miR-125a-3p,mmu-miR-132-3p,mmu-miR-133a-3p,mmu-miR-145a-3p,mmu-miR-146a-5p,mmu-miR-181a-5p,mmu-miR-181b-5p,mmu-miR-19a-3p,mmu-miR-206-3p,mmu-miR-221-3p,mmu-miR-23a-3p,mmu-miR-23b-3p,mmu-miR-27a-3p,mmu-miR-31-3p,mmu-miR-31-5p,mmu-miR-322-5p,mmu-miR-329-3p,mmu-miR-423-3p,mmu-miR-532-5p,mmu-miR-673-3p,mmu-miR-92a-3p	0.00730722590961452	0.0498521899866676
Depolymerisation of the Nuclear Lamina	13	11	22	mmu-miR-103-3p,mmu-miR-107-3p,mmu-miR-125a-3p,mmu-miR-132-3p,mmu-miR-145a-3p,mmu-miR-148b-3p,mmu-miR-181a-5p,mmu-miR-181b-5p,mmu-miR-19a-3p,mmu-miR-206-3p,mmu-miR-214-3p,mmu-miR-221-3p,mmu-miR-23a-3p,mmu-miR-23b-3p,mmu-miR-27a-3p,mmu-miR-29b-3p,mmu-miR-31-3p,mmu-miR-322-5p,mmu-miR-486a-5p,mmu-miR-574-5p,mmu-miR-92a-3p,mmu-miR-92b-3p	0.00722397497221915	0.0498521899866676
Golgi Cisternae Pericentriolar Stack Reorganization	10	9	21	mmu-miR-106b-3p,mmu-miR-125a-3p,mmu-miR-132-3p,mmu-miR-133a-3p,mmu-miR-145a-3p,mmu-miR-181a-5p,mmu-miR-181b-5p,mmu-miR-181d-5p,mmu-miR-19a-3p,mmu-miR-206-3p,mmu-miR-214-3p,mmu-miR-221-3p,mmu-miR-23a-3p,mmu-miR-23b-3p,mmu-miR-27a-3p,mmu-miR-31-5p,mmu-miR-322-5p,mmu-miR-34b-5p,mmu-miR-467c-5p,mmu-miR-92a-3p,mmu-miR-92b-3p	0.00730722590961452	0.0498521899866676
MET receptor recycling	10	9	23	mmu-let-7b-3p,mmu-miR-103-3p,mmu-miR-107-3p,mmu-miR-132-3p,mmu-miR-145a-3p,mmu-miR-146a-5p,mmu-miR-148b-3p,mmu-miR-181a-5p,mmu-miR-181b-5p,mmu-miR-181d-5p,mmu-miR-19a-3p,mmu-miR-206-3p,mmu-miR-214-3p,mmu-miR-221-3p,mmu-miR-27a-3p,mmu-miR-29b-3p,mmu-miR-31-3p,mmu-miR-31-5p,mmu-miR-322-5p,mmu-miR-449a-5p,mmu-miR-532-5p,mmu-miR-92a-3p,mmu-miR-92b-3p	0.00730722590961452	0.0498521899866676
Activation of the AP-1 family of transcription factors	10	9	26	mmu-miR-106b-3p,mmu-miR-125a-3p,mmu-miR-132-3p,mmu-miR-133a-3p,mmu-miR-145a-3p,mmu-miR-151-3p,mmu-miR-181a-5p,mmu-miR-181b-5p,mmu-miR-181d-5p,mmu-miR-192-5p,mmu-miR-19a-3p,mmu-miR-206-3p,mmu-miR-214-3p,mmu-miR-221-3p,mmu-miR-23a-3p,mmu-miR-23b-3p,mmu-miR-27a-3p,mmu-miR-29b-3p,mmu-miR-31-5p,mmu-miR-322-5p,mmu-miR-34b-5p,mmu-miR-467c-5p,mmu-miR-486a-5p,mmu-miR-532-5p,mmu-miR-92a-3p,mmu-miR-92b-3p	0.00730722590961452	0.0498521899866676
